# Supplementary material for: Three-year mortality in 30-day survivors of critical care with acute kidney injury: data from the prospective observational FINNAKI study
Source: Ann Intensive Care. 2016 Nov 29;6:118. doi: 10.1186/s13613-016-0218-5 (PMC5127925; doi:10.1186/s13613-016-0218-5)
Supplement: Supplementary file 3 — Additional file 3: Dataset 1. The data the paper conclusions are based on. [file 13613_2016_218_MOESM3_ESM.xlsx]

## Sheet: Taulukko1
CASE	ICU_length_of_stay	Emergency_ADM	Operative_ADM	Age	APACHE_II_diagnosis_group	APACHE_diagnosis	Functional_performance	Gender	KDIGO_FINAL_STAGE	SAPS_points_24	SAPS_wo_age_and_renal_080113	SEVERE_SEPSIS	RRT_for_AKI	KDIGO_AKI	DEAD_3years	DAYS_ALIVE_from_ADM_at_3y	TX_any	AIDS	SOFA_MAX_SCORE	VASOACTIVES	COPD	HTA	ASO	HEART_FAILURE	THROMBOTIC_dis	CHR_liver_failure	RHEUMATOID_dis	CKD	MALIGNANCY	DM	ADMITTED_from_1to5	NO_of_COMORB_031115	ESRD_at_3y	VASOACTIVES_D0	SAPS_wo_age_and_renal_imput	PRE_ICU_synth_COLLOIDS	PRE_ICU_hypot	PRE_ICU_lowoutput	PRE_ICU_liverf	PRE_ICU_NSAID	PRE_ICU_ACE	PRE_ICU_RADIO	PRE_ICU_RHAB	PRE_ICU_mass_transf	PRE_ICU_DIUR	MALIGNANCY_any_sysmis0	DIAB_sysmis0	COPD_sysmis0	HTA_sysmis0
1	4.66	1	1	79	85	23030	1	2	0	37	21	0	0	0	0	1095	0	0	5	0	0	1	0	0	0	0	0	0	0	1	3	2	0	0	21	0	0	0	0	1	1	1	0	0	0	0	1	0	1
2	8.04	1	1	20	85	23010	0	2	1	41	38	1	0	1	0	1095	0	0	10	1	0	0	0	0	0	0	0	0	0	0	3	0	0	1	38	0	0	0	0	0	0	1	0	0	0	0	0	0	0
3	12.36	1	0	57	31	15010	0	1	0	62	55	0	0	0	0	1095	0	0	8	0	0	0	0	0	0	0	0	0	0	0	2	0	0	0	55	0	0	0	0	0	0	0	0	0	1	0	0	0	0
4	6.83	1	0	48	41	13020	0	1	0	24	14	0	0	0	0	1095	0	0	6	0	0	0	0	0	0	0	0	0	0	0	2	0	0	0	14	0	0	0	0	0	0	1	0	0	0	0	0	0	0
5	13.18	1	1	55	85	23010	0	1	0	53	40	1	0	0	1	50	0	0	10	1	0		0	0	0	0	0	0	0	0	3	0	0	1	40	0	0	0	0	0	0	1	0	0	0	0	0	0	0
6	6.62	1	0	71	28	10030	1	1	2	23	8	0	0	1	0	1095	0	0	11	1	0	1	0	0	0	0	0	0	0	0	2	1	0	0	8	0	0	0	0	0	1	0	0	0	0	0	0	0	1
7	1.25	1	0	25	60	18010	1	1	3	42	22	0	1	1	0	1095	0	0	7	0	0	0	0	0	0	0	0	0	0	0	1	0	1	0	22	0	0	0	0	0	0	0	0	0	0	0	0	0	0
8	5.84	0	1	82	740	20035	1	2	0	32	11	0	0	0	0	1095	0	0	11	1	0	1	0	1	0	0	0	0	0	1	3	3	0	1	11	1	0	0	0	0	0	0	0	0	1	0	1	0	1
9	4.94	1	0	45	16	11060	3	2	1	35	28	1	0	1	1	47	0	0	13	1	0	0	0	0	0	1	0	0	0	0	1	1	0	1	28	0	0	0	1	0	0	0	0	0	0	0	0	0	0
10	0.46	1	0	30	50	16030	0	1	0	50	50	0	0	0	0	1095	0	0	8	0	0	0	0	0	0	0	0	0	0	0	2	0	0	0	50	0	0	0	0	0	0	0	0	0	0	0	0	0	0
11	4.41	1	0	62	16	11060	0	2	0	79	61	1	0	0	0	1095	0	0	8	0	1	1	0	0	0	0	0	0	0	0	2	2	0	0	61	1	1	0	0	1	1	0	0	0	1	0	0	1	1
12	34.73	1	1	39	730	24020	0	1	2	25	25	0	1	1	0	1095	0	0	11	1	0	0	0	0	0	0	0	0	0	0	3	0	0	1	25	1	0	0	0	0	0	0	0	0	0	0	0	0	0
13	1.79	1	0	76	60	14020	2	1	1	37	15	1	0	1	0	1095	0	0	8	1	0	1	0	0	0	0	0	0	0	0	1	1	0	1	15	1	1	0	0	0	1	0	0	0	1	0	0	0	1
14	3.89	1	0	73	25	14010	1	1	1	55	27	1	0	1	0	1095	0	0	6	1	0	1	0	1	0	0	0	0	0	1	1	3	0	1	27	0	0	0	0	0	1	1	0	0	0	0	1	0	1
15	1.61	1	0	57	63	10990	0	2	0	20	13	0	0	0	0	1095	0	0	6	1	0	0	0	0	0	0	0	0	0	0	4	0	0	1	13	0	1	0	0	0	0	1	0	0	0	0	0	0	0
16	2.64	1	0	72	25	14010	2	1	0	43	22	1	0	0	0	1095	0	0	7	0	1	1	1	0	0	0	0	1	0	1	2	5	0	0	22	0	1	0	0	0	1	0	0	0	1	0	1	1	1
17	1.8	1	1	63	740	20025	1	1	0	39	24	0	0	0	1	436	0	0	6	1	0	1	0	0	0	0	0	0	0	1	3	2	0	1	24	1	0	0	0	0	0	1	0	0	1	0	1	0	1
18	1.04	1	1	62	85	23010	2	2	0	48	36	0	0	0	0	1095	0	0	7	0	0	0	0	0	0	0	0	0	0	1	3	1	0	0	36	0	0	0	0	1	1	0	0	0	1	0	1	0	0
19	8.89	1	0	46	26	10020	0	1	1	45	35	1	0	1	0	1095	0	0	10	1	0	1	0	0	0	0	0	0	0	0	2	1	0	1	35	0	1	0	0	0	0	1	0	0	0	0	0	0	1
20	14.97	1	0	58	50	16030	0	2	3	81	59	1	0	1	1	576	0	0	15	1	0	0	0	0	0	0	0	0	0	0	2	0	0	1	59	0	1	0	0	0	0	0	1	0	0	0	0	0	0
21	4.81	1	0	53	25	14010	0	1	2	30	14	1	0	1	0	1095	0	0	9	1	0	0	0	0	1	0	1	1	0	0	2	3	0	1	14	0	0	0	0	0	0	0	0	0	1	0	0	0	0
22	4.5	1	0	53	41	13010	1	2	2	58	51	1	0	1	1	1043	0	0	8	0	0	0	0	0	0	0	0	0	0	0	2	0	0	0	51	0	0	0	0	0	0	0	0	0	0	0	0	0	0
23	8.89	0	1	73	740	20035	1	1	2	35	17	0	0	1	0	1095	0	0	9	1	0	1	0	1	0	0	0	0	0	1	3	3	0	1	17	1	0	0	0	0	0	0	0	0	1	0	1	0	1
24	3.48	1	0	82	64	12990	1	1	1	64	37	1	0	1	1	513	0	0	12	1	0	1	1	0	0	0	0	0	0	1	1	3	0	1	37	1	1	0	0	0	0	0	0	0	1	0	1	0	1
25	2.87	0	1	81	740	20035	1	2	0	46	18	0	0	0	0	1095	0	0	9	1	0	1	0	0	0	0	0	0	0	1	3	2	0	1	18	0	0	0	0	0	0	0	0	0	0	0	1	0	1
26	2.91	1	0	66	11	11070	1	1	0	33	21	1	0	0	1	116	0	0	5	0	0	1	0	0	0	0	0	0	0	1	1	2	0	0	21	0	1	0	0	0	0	0	0	0	1	0	1	0	1
27	3.55	1	1	62	83	22030	1	1	0	36	24	1	0	0	0	1095	0	0	10	1	0	1	0	0	0	1	1	0	0	1	3	4	0	1	24	1	1	0	0	1	1	0	0	0	0	0	1	0	1
28	1.37	1	0	27	0	19010	0	1	1	11	8	0	0	1	0	1095	0	0	2	0	0	0	0	0	0	0	0	0	0	0	2	0	0	0	8	0	0	0	0	0	0	0	0	0	0	0	0	0	0
29	8.87	1	0	56	41	13020	0	1	0	15	8	0	0	0	0	1095	0	0	4	0	0	1	0	0	0	0	0	0	0	0	2	1	0	0	8	0	0	0	0	0	1	1	0	0	0	0	0	0	1
30	0.81	1	0	55	26	10020	3	1	0	26	19	0	0	0	0	1095	0	0	4	0	0	0			0	0	0	0	0	0	2	0	0	0	19	0	1	0	0	0	0	0	0	0	0	0	0	0	0
31	0.86	1	0	51	40	13070	0	1	0	29	22	0	0	0	0	1095	0	0	2	0	0	0	0	0	0	0	0	0	0	0	2	0	0	0	22	0	0	0	0	0	0	0	0	0	0	0	0	0	0
32	11.08	1	0	63	16	11060	1	1	1	55	34	1	0	1	0	1095	0	0	11	1	0	1	0	0	0	0	0	0	0	1	4	2	0	1	34	0	0	0	0	0	1	0	0	0	1	0	1	0	1
33	12.92	1	0	71	31	15010	1	1	1	63	48	0	0	1	0	1095	0	0	10	1	0	0	0	0	0	0	0	0	0	0	2	0	0	0	48	1	0	0	0	0	0	0	0	0	0	0	0	0	0
34	0.79	1	0	29	50	16030	1	1	0	44	44	0	0	0	0	1095	0	0	5	0	0	0	0	0	0	1	0	0	0	0	2	1	0	0	44	0	0	0	0	0	0	0	0	0	0	0	0	0	0
35	2.95	1	0	30	14	11020	2	1	0	27	24	1	0	0	0	1095	0	0	6	1	0	0	0	0	0	0	0	0	0	0	2	0	0	1	24	0	1	0	0	0	0	0	0	0	0	0	0	0	0
36	5.11	1	1	69	85	23030	1	2	0	37	25	0	0	0	0	1095	0	0	5	0	0	0	0	0	0	0	0	0	0	0	3	0	0	0	25	1	0	0	0	0	0	1	0	0	0	0	0	0	0
37	12.16	0	1	60	74	23050	0	1	0	25	13	0	0	0	1	36	0	0	10	1	0	0	0	0	0	0	0	0	0	0	3	0	0	0	13	1	0	0	0	0	0	0	0	0	0	0	0	0	0
38	1.53	1	1	62	91	21030	0	1	0	33	21	0	0	0	1	194	0	0	4	1	0	0	0	0	0	0	0	0	0	0	3	0	0	1	21	1	0	0	0	0	0	0	0	0	0	0	0	0	0
39	12.13	1	1	36	76	24010	0	1	3	29	26	1	0	1	0	1095	0	0	12	1	1	0	0	0	0	0	0	0	0	0	3	1	0	1	26	0	0	0	0	0	0	0	0	0	0	0	0	1	0
40	1.51	1	0	43	50	16030	1	1	0	54	47	0	0	0	0	1095	0	0	7	0	0	1	0	0	0	0	0	0	0	0	2	1	0	0	47	0	0	0	0	0	0	0	0	0	0	0	0	0	1
41	4.94	1	0	61	16	11060	2	1	0	48	33	1	0	0	1	226	0	0	9	1	1	1	0	0	0	0	0	0	0	1	2	3	0	1	33	0	0	0	0	0	1	0	0	0	1	0	1	1	1
42	3.78	1	0	74	16	11060	2	1	2	40	19	1	0	1	1	530	0	0	11	1	0	1	0	1	0	0	0	0	0	1	2	3	0	1	19	1	1	0	0	0	1	0	0	0	1	0	1	0	1
43	0.21	1	1	60	85	23020	2	1	0	40	28	0	0	0	0	1095	0	0	5	0	0	1	0	1	0	0	0	0	0	1	3	3	0	0	28	0	0	0	0	0	1	0	0	0	0	0	1	0	1
44	0.67	1	0	57	16	11060	0	1	0	27	14	1	0	0	0	1095	0	0	5	1	0	1	1	0	0	0	0	0	0	0	2	2	0	1	14	0	1	0	0	0	0	0	0	0	0	0	0	0	1
45	1.43	1	0	45	16	11060	0	1	0	36	29	1	0	0	0	1095	0	0	7	1	0	1	0	0	0	0	0	0	0	0	2	1	0	1	29	0	0	0	0	0	0	0	0	0	0	0	0	0	1
46	15.62	1	1	40	85	23020	0	1	1	39	32	0	0	1	0	1095	0	0	11	1	0	1	0	0	0	0	0	0	0	0	3	1	0	1	32	0	0	0	0	0	0	0	0	0	0	0	0	0	1
47	6.99	1	1	22	92	23990	0	1	0	26	26	1	0	0	0	1095	0	0	9	1	0	0	0	0	0	0	0	0	0	0	3	0	0	1	26	0	1	0	0	0	0	0	0	0	0	0	0	0	0
48	0.44	1	1	60	85	23010	2	1	0	38	26	0	0	0	1	87	0	0	5	0	0	0	0	0	0	0	0	0	0	0	3	0	0	0	26	1	0	0	0	0	0	1	0	0	0	0	0	0	0
49	3.09	1	0	59	25	14010	0	1	2	44	28	1	0	1	0	1095	0	0	10	1	0	0	0	0	0	0	0	0	0	0	1	0	0	1	28	0	1	0	0	1	0	0	0	0	0	0	0	0	0
50	4	0	1	54	740	20025	0	1	0	33	23	0	0	0	0	1095	0	0	8	1	0	1	0	0	0	0	1	0	0	0	3	2	0	1	23	1	0	0	0	0	0	0	0	0	0	0	0	0	1
51	1.78	0	1	76	740	20030	1	1	0	35	19	0	0	0	0	1095	0	0	8	1	0	1	0	1	0	0	0	0	0	1	3	3	0	1	19	1	0	0	0	0	1	0	0	0	1	0	1	0	1
52	11.05	1	0	33	26	10020	0	1	1	48	45	1	0	1	0	1095	0	0	9	1	0	0	0	0	0	0	0	0	0	0	3	0	0	1	45	1	1	0	0	0	0	1	0	0	0	0	0	0	0
53	0.98	1	0	86	26	10020	1	2	0	58	40	0	0	0	1	136	0	0	7	0	1	1	1	0	1	0	0	0	0	0	4	4	0	0	40	0	0	0	0	0	1	1	0	0	0	0	0	1	1
54	7.82	0	1	68	740	20035	1	1	3	36	15	0	1	1	0	1095	0	0	13	1	0	0	0	0	0	0	0	0	0	0	3	0	0	1	15	1	0	0	0	0	0	0	0	0	0	0	0	0	0
55	4.5	1	0	61	24	10070	1	1	2	46	24	0	0	1	0	1095	0	0	10	1	0	1	1	0	0	0	0	0	0	0	4	2	0	1	24	1	0	0	0	0	0	1	0	0	0	0	0	0	1
56	1.75	1	0	60	25	14010	1	2	3	57	36	1	0	1	0	1095	0	0	10	1	0	1	0	0	0	0	0	0	1	1	2	3	0	1	36	1	0	0	0	0	0	0	0	0	0	1	1	0	1
57	13.81	1	0	35	51	16020	0	2	3	88	73	1	0	1	0	1095	0	0	16	1	0	0	0	0	0	0	0	0	0	1	2	1	0	1	73	1	0	0	0	0	0	0	0	0	0	0	1	0	0
58	7.89	1	1	59	85	23030	0	2	0	49	42	0	0	0	1	182	0	0	7	1	0	1	0	0	0	0	0	0	0	1	3	2	0	1	42	0	0	0	0	0	1	1	0	0	0	0	1	0	1
59	3.92	1	0	20	40	13070	0	2	0	19	19	0	0	0	0	1095	0	0	5	1	0	0	0	0	0	0	0	0	0	0	2	0	0	1	19	0	0	0	0	1	0	0	0	0	0	0	0	0	0
60	2.47	1	1	23	91	21990	1	2	0	36	36	0	0	0	1	206	0	0	6	0	0	0	0	0	0	0	0	0	1	0	3	1	0	0	36	1	0	0	0	0	0	0	0	0	0	1	0	0	0
61	2.92	0	1	70	740	20030	1	1	3	45	21	0	0	1	0	1095	0	0	11	1	0	1	0	1	0	0	0	0	0	1	3	3	0	1	21	0	1	0	0	0	1	0	0	0	1	0	1	0	1
62	1.03	1	1	57	94	22070	0	1	0	22	15	1	0	0	0	1095	0	0	8	1	0	0	0	0	1	0	1	0	0	0	2	2	0	1	15	1	1	0	0	0	0	1	0	0	0	0	0	0	0
63	4.98	0	1	78	740	20030	1	2	1	30	14	0	0	1	0	1095	0	0	10	1	0	1	0	0	1	0	0	0	0	1	3	3	0	1	14	1	0	0	0	0	1	0	0	0	1	0	1	0	1
64	1.92	1	1	54	85	23030	0	2	0	23	16	0	0	0	0	1095	0	0	2	0	0	0	0	0	0	0	0	0	0	0	3	0	0	0	16	1	0	0	0	0	0	1	0	0	0	0	0	0	0
65	1.98	0	1	66	740	20025	1	1	0	31	19	0	0	0	0	1095	0	0	6	1	0	1	1	0	0	0	0	0	0	0	3	2	0	1	19	1	0	0	0	0	0	0	0	0	1	0	0	0	1
66	13.9	1	0	74	40	13070	1	2	1	35	20	0	0	1	0	1095	0	0	7	1	0	0	0	0	0	0	0	0	0	0	1	0	0	1	20	0	0	0	0	0	0	0	0	0	0	0	0	0	0
67	0.65	1	0	45	50	16030	1	1	0	37	30	0	0	0	0	1095	0	0	6	0	0	0	0	0	0	0	0	0	0	0	2	0	0	0	30	0	0	0	0	1	0	0	0	0	0	0	0	0	0
68	2.14	1	0	55	60	18010	2	2	3	40	27	1	1	1	1	101	0	0	11	1	0	0	0	0	0	0	0	1	0	1	1	2	0	1	27	0	0	0	0	0	0	1	0	0	1	0	1	0	0
69	16.75	1	0	18	50	16030	0	1	0	32	32	1	0	0	1	681	0	0	7	1	0	0	0	0	0	1	0	0	0	0	2	1	0	0	32	0	0	0	0	0	0	0	0	0	0	0	0	0	0
70	2.91	0	1	78	740	20030	1	2	0	32	16	0	0	0	0	1095	0	0	7	1	0	1	0	0	1	0	0	0	0	0	3	2	0	1	16	1	0	0	0	0	0	0	0	0	1	0	0	0	1
71	1.78	1	0	60	60	16010	2	2	1	33	18	0	0	1	0	1095	0	0	4	0	0	0	0	0	0	0	0	0	0	0	2	0	0	0	18	0	0	0	0	0	0	0	0	0	0	0	0	0	0
72	6.72	1	1	56	85	23030	0	2	0	44	37	0	0	0	0	1095	0	0	9	1	0	0	0	0	0	0	0	0	0	0	2	0	0	1	37	0	0	0	0	0	0	1	0	0	0	0	0	0	0
73	2.75	1	0	53	63	10990	0	1	1	45	29	1	0	1	0	1095	0	0	12	1	0	0	0	0	0	0	0	0	0	0	2	0	0	1	29	0	0	0	0	0	0	0	0	0	0	0	0	0	0
74	1.79	0	1	73	740	20030	1	1	1	34	13	0	0	1	0	1095	0	0	8	1	0	0	0	0	0	0	0	0	0	0	3	0	0	1	13	1	0	0	0	0	0	0	0	0	0	0	0	0	0
75	3.67	1	1	69	71	20010	0	1	1	39	27	0	0	1	0	1095	0	0	8	1	0	0	0	0	0	0	0	0	0	0	3	0	0	1	27	1	0	0	0	0	0	1	0	0	0	0	0	0	0
76	6.27	1	0	60	16	11060	3	1	0	63	48	1	0	0	0	1095	0	0	7	0	0	1	1	0	0	0	0	0	0	0	2	2	0	0	48	1	0	0	0	1	1	0	0	0	0	0	0	0	1
77	0.67	1	0	53	0	19010	1	1	0	34	27	0	0	0	0	1095	0	0	4	0	0	0	0	0	0	0	0	0	0	0	2	0	0	0	27	0	0	0	0	0	0	0	0	0	0	0	0	0	0
78	4.88	0	1	61	740	20025	1	1	2	29	17	0	0	1	0	1095	0	0	9	1	1	1	1	1	0	0	0	0	0	0	3	4	0	1	17	1	0	0	0	0	1	0	0	0	1	0	0	1	1
79	4.63	1	0	46	22	10040	1	1	0	43	36	1	0	0	0	1095	0	0	8	1	0	1	0	1	0	0	0	0	0	0	4	2	0	1	36	0	0	0	0	0	0	0	0	0	1	0	0	0	1
80	2.15	1	0	54	30	15020	0	1	1	34	15	0	0	1	0	1095	0	0	4	0	0	0	0	0	0	0	0	0	0	0	2	0	0	0	15	1	0	0	0	0	0	1	0	0	0	0	0	0	0
81	2.85	1	0	57	16	11060	1	2	1	19	6	1	0	1	1	663	0	0	4	0	0	1	0	0	0	0	1	1	0	0	2	3	0	0	6	1	1	0	0	0	0	0	0	0	1	0	0	0	1
82	8.84	1	0	66	0	19010	1	2	0	44	32	0	0	0	0	1095	0	0	7	1	0	1	0	1	0	0	0	0	0	0	1	2	0	1	32	0	0	0	0	0	1	0	0	0	0	0	0	0	1
83	0.73	1	0	53	50	16030	1	1	0	53	43	0	0	0	0	1095	0	0	11	1	0	1	1	0	0	0	0	0	0	1	2	3	0	1	43	1	1	0	0	0	1	0	0	0	1	0	1	0	1
84	1.46	1	0	54	40	13070	0	1	0	47	40	0	0	0	0	1095	0	0	14	1	0	1	0	0	0	0	0	1	0	0	2	2	0	1	40	0	1	0	0	0	0	0	0	0	1	0	0	0	1
85	3.06	1	0	29	60	14020	2	1	2	30	30	1	0	1	0	1095	0	0	7	1	0	0	0	0	0	0	0	0	0	0	2	0	0	1	30	0	1	0	0	0	0	0	0	0	0	0	0	0	0
86	0.54	1	1	65	76	24010	2	1	0	59	47	0	0	0	0	1095	0	0	7	0	0	0	0	0	1	0	0	0	0	0	3	1	0	0	47	1	0	0	0	0	0	0	0	0	0	0	0	0	0
87	1.92	0	1	73	740	20025	1	1	0	37	19	0	0	0	0	1095	0	0	8	1	0	0	0	0	0	0	1	0	0	0	3	1	0	1	19	1	0	0	0	0	0	0	0	0	0	0	0	0	0
88	1.36	1	0	75	28	10030	1	1	1	27	8	0	0	1	0	1095	0	0	4	0	0	1	0	0	0	0	0	0	0	0	2	1	0	0	8	0	0	0	0	1	0	1	0	0	0	0	0	0	1
89	0.53	1	0	49	41	13010	0	2	0	15	8	0	0	0	0	1095	0	0	2	0	0	0	0	0	0	0	0	0	0	0	4	0	0	0	8	1	0	0	0	0	0	1	0	0	0	0	0	0	0
90	2.65	1	1	69	90	25990	2	1	0	42	21	1	0	0	0	1095	0	0	7	1	0	1	0	0	1	0	0	0	0	0	3	2	0	1	21	1	1	0	0	0	1	0	0	0	0	0	0	0	1
91	1.91	0	1	67	740	20030	1	1	0	25	13	0	0	0	0	1095	0	0	8	1	0	0	0	0	0	0	0	0	0	0	3	0	0	1	13	1	0	0	0	0	0	0	0	0	0	0	0	0	0
92	0.9	1	1	72	26	10020	2	2	0	51	36	0	0	0	1	491	0	0	8	1	0	1	0	1	0	0	0	0	0	0	3	2	0	1	36	1	1	0	0	0	1	0	0	0	0	0	0	0	1
93	4.91	0	1	76	72	20990	1	2	1	41	19	0	0	1	0	1095	0	0	10	1	0	1	0	0	1	0	0	0	0	0	3	2	0	1	19	1	0	0	0	0	1	0	0	0	0	0	0	0	1
94	2.02	1	1	70	740	20030	1	1	1	42	27	0	0	1	0	1095	0	0	6	1	0	0	0	0	0	0	0	0	0	0	4	0	0	1	27	0	0	0	0	0	1	1	0	0	1	0	0	0	0
95	11.02	1	0	20	31	15010	0	1	0	46	46	1	0	0	0	1095	0	0	11	1	0	0	0	0	0	0	0	0	0	0	4	0	0	0	46	0	0	0	0	0	0	0	0	0	0	0	0	0	0
96	0.84	1	0	66	40	13070	1	1	0	40	25	1	0	0	0	1095	0	0	5	0	1	1	1	1	1	0	0	0	0	0	2	5	0	0	25	0	0	0	0	0	1	0	0	0	1	0	0	1	1
97	2.72	0	1	65	740	20035	1	1	0	32	17	0	0	0	0	1095	0	0	9	1	1	1	1	0	0	0	0	0	0	0	3	3	0	1	17	1	0	0	0	0	0	0	0	1	0	0	0	1	1
98	0.36	1	0	26	30	15020	0	1	0	13	13	0	0	0	0	1095	0	0	2	0	0	0	0	0	0	0	0	0	0	0	2	0	0	0	13	0	0	0	0	0	0	1	0	0	0	0	0	0	0
99	1.7	1	1	28	730	24020	0	1	0	11	8	0	0	0	0	1095	0	0	3	0	0	0	0	0	0	0	0	0	0	0	3	0	0	0	8	1	0	0	0	0	0	1	0	0	0	0	0	0	0
100	1.83	1	0	60	31	15010	0	1	0	20		0	0	0	1	718	0	0	5	0	0	1	0	0	0	1	0	0	0	0	2	2	0	0	20	1	0	0	0	0	0	0	0	0	0	0	0	0	1
101	4.84	1	1	47	83	22010	0	2	0	28	21	1	0	0	0	1095	0	0	7	1	0	0	0	0	0	0	0	0	0	0	3	0	0	0	21	1	0	0	0	0	0	0	0	0	1	0	0	0	0
102	4.31	1	0	59	31	15010	0	2	3	22	15	1	0	1	0	1095	0	0	9	1	0	0	0	0	0	0	0	0	0	0	2	0	0	0	15	0	0	0	0	0	0	0	0	0	0	0	0	0	0
103	0.84	1	0	28	50	16030	0	2	0	38	38	0	0	0	0	1095	0	0	7	0	0	0	0	0	0	0	0	0	0	0	2	0	0	0	38	0	0	0	0	0	0	0	0	0	0	0	0	0	0
104	0.81	1	0	51	63	10990	0	1	0	28	18	0	0	0	0	1095	0	0	3	0	0	0	0	0	0	0	0	0	0	0	2	0	0	0	18	1	0	0	0	0	0	1	0	0	0	0	0	0	0
105	0.71	1	0	40	31	15010	0	1	0	25	18	0	0	0	0	1095	0	0	2	0	0	0	0	0	0	0	0	0	0	0	4	0	0	0	18	0	0	0	0	0	0	0	0	0	0	0	0	0	0
106	1.65	1	1	73	85	23010	1	2	0	41	26	0	0	0	0	1095	0	0	2	0	0	0	0	0	0	0	0	0	0	0	3	0	0	0	26	1	0	0	0	0	0	1	0	0	0	0	0	0	0
107	4.62	0	1	69	71	20040	1	1	2	29	17	0	0	1	0	1095	0	0	10	1	0	1	1	0	0	0	0	0	0	0	3	2	0	1	17	1	1	0	0	0	0	0	0	1	0	0	0	0	1
108	0.3	1	0	60	40	13070	2	1	0	18	6	0	0	0	0	1095	0	0	3	0	0	1	1	0	0	0	0	0	0	0	2	2	0	0	6	0	0	0	0	0	1	1	0	0	1	0	0	0	1
109	1.89	1	0	63	31	15010	1	1	0	28	16	0	0	0	0	1095	0	0	4	0	0	0	0	0	0	0	0	0	0	1	2	1	0	0	16	0	0	0	0	0	0	0	0	0	0	0	1	0	0
110	4.79	1	0	52	85	23010	1	1	0	52	45	1	0	0	0	1095	0	0	8	1	0	0	1	0	0	0	0	0	0	0	2	1	0	1	45	0	0	0	0	0	0	1	1	0	0	0	0	0	0
111	3.21	1	0	55	51	16020	2	1	3	43	20	1	0	1	0	1095	0	0	7	0	0	0	0	0	0	0	0	0	0	0	2	0	0	0	20	0	0	0	0	0	0	0	0	0	0	0	0	0	0
112	1.82	0	1	74	740	20035	1	1	0	35	17	0	0	0	1	155	0	0	6	1	0	1	1	0	1	0	0	0	0	0	3	3	0	1	17	1	0	0	0	0	1	0	0	0	0	0	0	0	1
113	2.86	0	1	83	740	20030	2	1	2	44	14	0	0	1	0	1095	0	0	8	1	0	1	1	0	0	0	0	0	0	0	3	2	0	1	14	1	0	1	0	0	1	0	0	0	0	0	0	0	1
114	1.86	0	1	57	740	20035	1	1	1	29	16	0	0	1	0	1095	0	0	9	1	0	1	1	1	1	0	0	0	0	0	3	4	0	1	16	0	0	0	0	0	1	0	0	0	1	0	0	0	1
115	2.13	1	0	55	52	12050	2	1	0	29	16	0	0	0	0	1095	0	0	5	0	1	0	0	0	0	0	0	0	0	0	2	1	0	0	16	1	1	0	0	0	0	1	0	1	0	0	0	1	0
116	7.1	1	0	35	16	11060	1	1	0	33	33	1	0	0	0	1095	0	0	8	1	0	0	0	0	0	0	0	0	0	0	2	0	0	0	33	1	0	0	0	0	0	0	0	0	0	0	0	0	0
117	3.08	1	1	52	76	24010	0	1	0	41	34	0	0	0	0	1095	0	0	8	1	0	0	0	0	0	0	0	0	0	0	2	0	0	1	34	1	0	0	0	0	0	0	0	0	0	0	0	0	0
118	1.93	1	0	55	10	11100	2	2	1	30	20	1	0	1	0	1095	0	0	7	1	0	1	0	0	0	0	0	0	0	1	2	2	0	1	20	0	0	0	0	0	1	0	0	0	1	0	1	0	1
119	0.76	1	1	68	85	23020	1	1	0	29	17	0	0	0	0	1095	0	0	5	0	0	0	0	0	0	0	0	0	0	0	3	0	0	0	17	1	0	0	0	0	0	0	0	0	0	0	0	0	0
120	0.31	1	0	63	63	10990	0	1	0	18	6	0	0	0	0	1095	0	0	3	0	0	1	1	0	0	0	0	0	0	1	1	3	0	0	6	0	0	0	0	0	0	0	0	0	0	0	1	0	1
121	6.09	1	1	62	76	24010	0	1	0	58	46	0	0	0	1	50	0	0	11	1	0	0	0	0	0	1	0	0	0	0	3	1	0	1	46	0	0	0	0	0	0	0	0	0	0	0	0	0	0
122	11.96	1	1	55	85	23030	0	2	0	53	43	0	0	0	0	1095	0	0	11	1	0	1	0	0	0	0	0	0	0	0	3	1	0	1	43	0	0	0	0	0	0	1	0	0	0	0	0	0	1
123	3.96	0	1	79	740	20030	1	1	1	30	14	0	0	1	1	1031	0	0	9	1	0	1	0	0	0	0	0	1	0	0	3	2	0	1	14	1	1	0	0	0	0	0	0	0	0	0	0	0	1
124	4.85	1	0	62	11	11070	1	1	1	30	15	0	0	1	1	697	0	0	7	1	1	0	0	0	0	0	0	0	0	0	1	1	0	0	15	0	0	0	0	0	0	0	0	0	0	0	0	1	0
125	4.88	1	1	50	85	23010	0	1	1	36	29	0	0	1	0	1095	0	0	6	0	0	1	0	0	0	0	0	0	0	0	3	1	0	0	29	1	0	0	0	0	0	0	0	0	0	0	0	0	1
126	16.58	1	1	31	85	23030	0	2	0	48	42	1	0	0	0	1095	0	0	10	1	0	0	0	0	0	0	0	0	0	0	3	0	0	1	42	0	0	0	0	0	0	1	0	0	0	0	0	0	0
127	3.15	1	1	23	94	22070	0	2	1	22	19	1	0	1	0	1095	0	0	6	1	0	0	0	0	0	0	0	0	0	0	3	0	0	1	19	1	1	0	0	1	0	0	0	0	0	0	0	0	0
128	3	0	1	66	740	20030	1	1	1	31	16	0	0	1	0	1095	0	0	9	1	0	1	0	0	0	0	0	0	0	1	3	2	0	1	16	1	0	0	0	0	0	1	0	0	0	0	1	0	1
129	1.12	1	0	60	0	19010	2	2	1	44	23	1	0	1	0	1095	0	0	6	1	0	1	0	0	0	0	1	0	0	0	2	2	0	1	23	1	1	0	0	1	0	0	0	0	0	0	0	0	1
130	3.63	1	1	64	91	21990	1	2	1	36	24	1	0	1	1	70	0	0	11	1	0	1	0	0	0	0	0	0	0	1	3	2	0	1	24	1	1	0	0	0	1	0	0	0	0	0	1	0	1
131	1.82	0	1	52	740	20030	1	1	3	31	14	0	0	1	0	1095	0	0	9	1	0	1	0	1	0	0	0	0	0	0	3	2	0	1	14	1	0	0	0	0	0	0	0	0	0	0	0	0	1
132	4.84	0	1	77	740	20035	1	1	0	49	21	0	0	0	0	1095	0	0	9	1	0	1	0	1	0	0	0	0	0	0	3	2	0	1	21	1	0	0	0	0	0	0	0	0	0	0	0	0	1
133	2.03	1	0	66	22	10040	1	1	0	48	27	0	0	0	1	494	0	0	9	1	0	1	1	1	0	0	0	0	0	1	2	4	0	1	27	0	0	0	0	0	1	0	0	0	0	0	1	0	1
134	1.15	1	0	61	60	14020	3	2	3	38	12	1	0	1	0	1095	0	0	9	1	0	1	0	0	0	0	0	0	0	1	2	2	0	1	12	1	1	0	0	0	0	0	0	0	1	0	1	0	1
135	0.83	1	0	42	63	10050	1	1	0	17	10	0	0	0	0	1095	0	0	2	0	0	1	1	0	1	0	0	0	0	0	1	3	0	0	10	1	1	0	0	0	0	1	0	0	0	0	0	0	1
136	13.95	0	1	81	740	20025	1	1	1	33	15	0	0	1	1	451	0	0	5	1	0	0	0	0	0	0	0	0	0	1	3	1	0	1	15	1	0	0	0	0	0	0	0	0	0	0	1	0	0
137	1.67	0	1	68	740	20025	1	1	0	26	8	0	0	0	0	1095	0	0	4	0	0	1	1	0	0	0	0	0	0	1	3	3	0	0	8	1	0	0	0	0	1	0	0	0	0	0	1	0	1
138	1.78	1	0	55	30	15020	0	1	1	15	8	0	0	1	0	1095	0	0	3	0	0	0	0	0	0	0	0	0	0	0	2	0	0	0	8	0	0	0	0	0	0	0	0	0	0	0	0	0	0
139	11.38	1	1	45	76	24010	0	1	0	49	42	1	0	0	0	1095	0	0	7	0	0	0	0	0	0	0	0	0	0	0	3	0	0	0	42	0	0	0	0	0	0	0	0	0	0	0	0	0	0
140	0.43	1	1	36	94	22990	0	1	0	18	18	0	0	0	0	1095	0	0	4	0	0	0	0	0	0	0	0	0	0	0	3	0	0	0	18	1	1	0	0	0	0	0	0	0	0	0	0	0	0
141	0.26	1	0	40	62	13040	0	2	0	20	13	0	0	0	0	1095	0	0	0	0	0	0	0	0	0	0	0	0	0	0	2	0	0	0	13	0	0	0	0	0	0	0	0	0	0	0	0	0	0
142	0.83	1	1	61	77	21020	2	1	1	31	19	1	0	1	1	51	0	0	6	1	1	1	0	0	0	0	1	0	0	0	3	3	0	1	19	1	0	0	0	1	1	0	0	0	1	0	0	1	1
143	0.83	1	1	66	740	20025	1	2	0	34	22	0	0	0	0	1095	0	0	6	1	0	0	0	0	0	0	0	0	0	0	3	0	0	1	22	1	0	0	0	0	1	1	0	0	1	0	0	0	0
144	3.34	1	0	66	41	13030	1	2	0	32	20	0	0	0	0	1095	0	0	5	0	0	1	0	0	0	0	0	0	0	1	2	2	0	0	20	0	0	0	0	0	0	0	0	0	0	0	1	0	1
145	0.54	1	0	56	51	16020	1	1	0	27	8	0	0	0	0	1095	0	0	3	0	0	1	0	0	0	0	0	0	0	1	2	2	0	0	8	0	0	0	0	0	1	0	0	0	0	0	1	0	1
146	1.77	1	1	36	90	27990	0	1	3	32	12	0	1	1	0	1095	0	0	5	0	0	0	0	0	0	0	0	0	0	0	3	0	0	0	12	1	0	0	0	0	0	1	1	0	0	0	0	0	0
147	12.51	1	1	62	85	23030	0	2	1	59	47	1	0	1	0	1095	0	0	10	1	0	0	0	0	0	0	0	0	0	0	3	0	0	1	47	0	0	0	0	0	0	1	0	0	0	0	0	0	0
148	2.9	0	1	61	740	20030	1	1	0	30	18	0	0	0	0	1095	0	0	9	1	0	1	0	1	0	0	0	0	0	1	3	3	0	1	18	1	0	0	0	0	0	0	0	0	1	0	1	0	1
149	2.72	1	1	73	740	20025	1	2	0	38	23	0	0	0	0	1095	0	0	7	1	0	1	0	1	0	0	0	0	0	0	3	2	0	1	23	1	0	0	0	0	0	1	0	0	0	0	0	0	1
150	1.68	1	0	43	62	13990	0	2	0	17	10	0	0	0	0	1095	0	0	6	1	0	1	0	0	0	0	0	0	0	0	5	1	0	1	10	0	0	0	0	0	0	1	0	0	0	0	0	0	1
151	13.39	1	0	75	28	10030	0	1	0	27	11	0	0	0	0	1095	0	0	10	1	0	1	0	0	0	0	0	0	0	0	2	1	0	1	11	1	1	0	0	0	1	1	0	0	0	0	0	0	1
152	0.85	1	1	72	740	20025	0	1	0	38	23	0	0	0	0	1095	0	0	6	1	0	1	1	0	0	0	0	0	0	0	3	2	0	1	23	1	0	0	0	0	1	0	0	0	0	0	0	0	1
153	1.6	1	1	66	740	20025	1	1	0	37	25	0	0	0	0	1095	0	0	6	1	0	1	1	1	0	0	0	0	0	0	3	3	0	1	25	1	0	0	0	0	1	0	0	0	0	0	0	0	1
154	3.6	1	1	59	83	22010	1	1	0	30	23	1	0	0	0	1095	0	0	6	1	0	1	0	1	1	0	0	0	0	1	3	4	0	1	23	1	0	0	0	0	1	1	0	0	1	0	1	0	1
155	0.67	1	0	72	26	10020	1	1	0	23	8	0	0	0	0	1095	0	0	0	0	0	1	0	0	1	0	0	0	0	0	2	2	0	0	8	0	0	0	0	0	0	0	0	0	0	0	0	0	1
156	3.93	1	0	84	61	11990	1	1	3	66	25	1	0	1	0	1095	0	0	13	1	0	1	0	0	0	0	0	1	0	0	1	2	0	1	25	1	0	0	0	0	1	0	0	0	1	0	0	0	1
157	1.11	1	0	43	62	13040	0	1	0	27	20	1	0	0	0	1095	0	0	2	0	0	0	0	0	0	0	0	0	0	0	2	0	0	0	20	0	0	0	0	0	0	0	0	0	0	0	0	0	0
158	1.94	0	1	79	740	20035	1	2	0	33	14	0	0	0	0	1095	0	0	6	0	0	1	1	1	0	0	0	0	0	0	3	3	0	0	14	1	0	0	0	0	1	0	0	0	0	0	0	0	1
159	0.83	1	0	38	50	16030	1	2	0	48	48	0	0	0	0	1095	0	0	6	0	0	0	0	0	0	0	0	0	0	0	2	0	0	0	48	0	0	0	0	0	0	0	0	0	0	0	0	0	0
160	0.62	1	0	51	50	16030	0	2	0	57	50	1	0	0	0	1095	0	0	8	0									0		2	0	0	0	50	0	0	0	0	0	0	0	0	0	0	0	0	0	0
161	8.55	1	0	61	41	13020	0	2	1	27	8	0	0	1	0	1095	0	0	8	1	0	0	0	0	0	0	0	0	0	0	2	0	0	0	8	1	0	0	0	0	0	1	0	0	0	0	0	0	0
162	3.96	1	0	78	21	10060	1	1	0	76	47	0	0	0	1	47	0	0	13	1	1	1	1	0	0	0	0	0	0	0	2	3	0	1	47	0	0	0	0	0	0	0	0	0	0	0	0	1	1
163	1.44	1	0	54	60	18010	1	2	3	52	30	0	1	1	0	1095	0	0	9	1	0	1	0	0	0	1	0	0	0	1	2	3	0	1	30	0	0	0	0	0	0	1	0	0	0	0	1	0	1
164	2.25	1	0	72	0	19010	1	1	0	43	16	1	0	0	0	1095	0	0	7	0	0	1	1	0	0	0	0	0	0	0	2	2	0	0	16	0	0	0	0	0	0	0	0	0	0	0	0	0	1
165	1.55	1	0	63	64	12990	1	2	2	44	26	1	0	1	0	1095	0	0	7	1	0	0	0	0	0	0	0	0	0	1	2	1	0	1	26	1	0	0	0	0	0	0	0	0	0	0	1	0	0
166	6.92	1	1	49	85	23030	0	2	0	35	28	0	0	0	0	1095	0	0	7	1	0	0	0	0	0	0	0	0	0	0	3	0	0	1	28	0	0	0	0	0	0	1	0	0	0	0	0	0	0
167	12.81	1	0	78	63	10990	1	2	3	39	14	0	1	1	0	1095	0	0	12	1	0	1	0	0	0	0	0	0	0	0	1	1	0	0	14	1	0	0	0	0	1	0	0	0	1	0	0	0	1
168	0.57	1	0	23	60	18010	0	1	3	25	6	0	1	1	0	1095	0	0	0	0	0	0	0	0	0	0	0	0	0	0	2	0	1	0	6	0	0	0	0	0	0	0	0	0	0	0	0	0	0
169	1.81	1	1	39	92	23990	0	1	0	32	32	0	0	0	0	1095	0	0	5	0	0	0	0	0	0	0	0	0	0	0	4	0	0	0	32	0	0	0	0	0	0	1	0	0	0	0	0	0	0
170	1.04	1	0	36	50	16030	0	1	0	29	26	0	0	0	0	1095	0	0	7	0	0	1	0	0	0	0	0	0	0	0	2	1	0	0	26	0	0	0	0	0	0	0	0	0	0	0	0	0	1
171	3.9	0	1	61	72	20990	0	1	3	34	13	0	0	1	0	1095	0	0	8	0	1	1	1	0	0	0	0	0	0	0	3	3	0	0	13	1	0	0	0	0	0	0	0	0	0	0	0	1	1
172	3.88	0	1	75	740	20035	0	1	0	30	14	0	0	0	0	1095	0	0	9	1	0	1	0	0	0	0	0	0	0	0	3	1	0	1	14	1	0	0	0	0	0	0	0	0	0	0	0	0	1
173	0.77	1	0	66	0	17010	1	2	0	48	33	1	0	0	1	1088	0	0	5	0	0	0	0	0	0	0	0	0	1	0	1	1	0	0	33	1	1	0	0	0	0	0	0	0	1	1	0	0	0
174	0.68	1	0	23	61	11990	0	2	0	43	40	0	0	0	0	1095	0	0	5	0	0	0	0	0	0	0	0	0	0	0	2	0	0	0	40	0	0	0	0	0	0	0	0	0	0	0	0	0	0
175	5.39	1	0	76	16	11060	1	1	0	38	22	1	0	0	1	153	0	0	5	0	0	1	0	0	0	0	0	0	0	0	1	1	0	0	22	0	0	0	0	0	0	0	0	0	0	0	0	0	1
176	1.48	1	1	76	76	24010	1	1	0	61	45	0	0	0	0	1095	0	0	6	0	0	0	1	0	0	0	0	0	0	0	3	1	0	0	45	1	0	0	0	0	0	0	0	0	0	0	0	0	0
177	3.39	1	0	74	41	13010	1	1	0	28	13	0	0	0	0	1095	0	0	8	0	0					0	0	0	0	0	2	0	0	0	13	0	0	0	0	0	0	1	0	0	0	0	0	0	0
178	3.01	1	1	56	91	21010	0	2	0	32	25	1	0	0	0	1095	0	0	7	1	1	0	0	0	0	0	0	0	0	0	3	1	0	1	25	0	0	0	0	0	0	1	0	0	0	0	0	1	0
179	0.67	1	0	54	50	16030	1	1	0	57	50	0	0	0	0	1095	0	0	7	0	0	0	0	0	0	0	0	0	0	0	2	0	0	0	50	0	1	0	0	0	0	0	0	0	0	0	0	0	0
180	7.92	1	0	65	40	13070	2	2	0	68	53	1	0	0	0	1095	0	0	9	1	0	0	0	0	0	0	0	0	0	1	2	1	0	1	53	0	0	0	0	0	0	0	0	0	0	0	1	0	0
181	6.15	1	1	63	85	23030	0	1	1	27	15	0	0	1	0	1095	0	0	8	1	0	0	0	0	0	0	0	0	0	0	4	0	0	1	15	1	0	0	0	0	0	1	0	0	0	0	0	0	0
182	2.18	1	1	42	730	24020	1	1	0	33	23	0	0	0	0	1095	0	0	7	1	0	0	0	0	0	0	0	0	0	0	3	0	0	1	23	1	1	0	0	0	0	0	0	0	0	0	0	0	0
183	12	1	1	60	85	23030	0	1	0	43	31	0	0	0	0	1095	0	0	8	1	0	1	1	0	0	0	0	0	0	0	3	2	0	1	31	1	0	0	0	0	0	1	0	0	0	0	0	0	1
184	1.89	0	1	65	740	20030	0	1	0	28	16	0	0	0	0	1095	0	0	9	1	0	1	0	1	0	0	0	0	0	0	3	2	0	1	16	1	0	0	0	0	0	0	0	0	0	0	0	0	1
185	1.75	0	1	74	740	20025	1	1	0	28	13	0	0	0	0	1095	0	0	5	0	1	1	1	0	0	0	0	0	0	0	3	3	0	0	13	1	0	0	0	0	0	0	0	0	0	0	0	1	1
186	3.45	1	1	62	72	20990	0	1	1	39	27	0	0	1	0	1095	0	0	6	1	0	1	0	0	0	0	0	0	0	0	3	1	0	1	27	1	0	0	0	0	1	1	0	0	0	0	0	0	1
187	12.82	0	1	77	740	20030	1	1	2	40	21	0	1	1	1	92	0	0	15	1	0	1	1	0	0	0	0	0	0	0	3	2	0	1	21	1	0	0	0	0	0	0	0	0	0	0	0	0	1
188	0.88	1	0	24	50	16030	0	2	0	19	19	0	0	0	0	1095	0	0	5	0	0	0	0	0	0	0	0	0	0	0	2	0	0	0	19	0	1	0	0	0	0	0	0	0	0	0	0	0	0
189	3.56	1	1	72	92	23990	1	1	0	41	26	0	0	0	0	1095	0	0	7	0	0	1	1	0	0	0	0	0	0	0	4	2	0	0	26	1	0	0	0	0	0	1	0	0	0	0	0	0	1
190	10.19	1	1	59	85	23020	0	1	0	47	40	0	0	0	0	1095	0	0	9	0	0	0	0	0	0	0	0	0	0	0	3	0	0	0	40	1	0	0	0	0	0	0	0	0	0	0	0	0	0
191	7.48	1	1	57	76	24010	1	1	0	50	43	0	0	0	0	1095	0	0	5	0	0	0	0	0	0	0	0	0	0	0	3	0	0	0	43	0	0	0	0	0	0	0	0	0	0	0	0	0	0
192	3.45	1	0	55	63	10990	0	1	1	20	13	0	0	1	0	1095	0	0	4	0	0	0	0	0	0	0	0	0	0	0	2	0	0	0	13	0	0	0	0	1	0	1	0	0	0	0	0	0	0
193	0.69	1	0	51	25	14010	1	2	3	48	29	1	0	1	1	156	0	0	10	1	0	0	0	0	0	0	0	0	1	0	1	1	0	1	29	0	1	0	0	0	0	0	0	0	1	1	0	0	0
194	13.62	1	0	64	40	13070	0	1	2	41	26	0	0	1	1	43	0	0	8	1	0	1	1	0	0	0	0	0	0		2	2	0	1	26	0	0	0	0	0	0	0	0	0	0	0	0	0	1
195	2.41	1	0	62	60	18010	1	1	3	56	25	1	0	1	0	1095	0	0	12	1	0	1	0	0	0	1	0	0	0	0	2	2	0	1	25	0	0	0	0	0	1	0	0	0	0	0	0	0	1
196	2.74	0	1	77	740	20035	0	1	0	34	15	0	0	0	0	1095	0	0	8	1	0	0	1	0	0	0	0	0	0	0	3	1	0	1	15	1	0	0	0	0	0	0	0	0	0	0	0	0	0
197	1.12	0	1	79	92	23990	1	1	0	24	8	0	0	0	0	1095	0	0	6	0	0	1	1	0	0	0	0	0	0	1	3	3	0	0	8	1	0	0	0	0	1	0	0	0	0	0	1	0	1
198	1.91	0	1	75	77	21020	1	1	0	38	22	0	0	0	0	1095	0	0	5	1	0	0	1	1	0	0	0	0	1	0	3	3	0	1	22	0	0	0	0	0	1	0	0	0	0	1	0	0	0
199	0.73	1	1	78	85	23020	0	1	0	41	25	0	0	0	0	1095	0	0	6	0	0	1	0	0	0	0	0	0	0	0	3	1	0	0	25	0	0	0	0	0	0	0	0	0	0	0	0	0	1
200	5.81	1	0	68	62	13040	2	2	0	25	13	1	0	0	0	1095	0	0	10	0	0	0	0	0	0	0	0	0	0	1	2	1	0	0	13	0	0	0	0	1	0	1	0	0	0	0	1	0	0
201	1.73	1	1	28	91	21990	0	2	0	21	21	0	0	0	0	1095	0	0	2	0	0	0	0	0	0	0	0	0	0	0	3	0	0	0	21	0	0	0	0	0	0	0	0	0	0	0	0	0	0
202	1.13	1	1	58	90	27990	0	2	0	27	8	1	0	0	0	1095	0	0	3	0	0	1	0	0	0	0	0	0	0	0	3	1	0	0	8	0	0	0	0	0	0	0	0	0	0	0	0	0	1
203	2.31	1	0	26	30	15020	0	2	0	32	32	0	0	0	0	1095	0	0	9	1	0	0	0	0	0	0	0	0	0	0	2	0	0	1	32	1	1	0	0	0	0	0	0	0	0	0	0	0	0
204	0.65	1	0	49	0	19010	0	2	0	53	46	0	0	0	0	1095	0	0	8	0	0	0	0	0	0	0	1	0	0	0	2	1	0	0	46	0	1	0	0	0	0	0	0	0	0	0	0	0	0
205	2.08	1	1	57	91	21990	0	1	1	34	21	0	0	1	0	1095	0	0	6	1	0	1	0	0	0	0	0	0	0	1	3	2	0	1	21	1	0	0	0	0	1	1	0	0	0	0	1	0	1
206	7.35	1	0	58	26	10020	0	1	1	59	49	0	0	1	0	1095	0	0	13	1	0	0	0	0	0	0	0	0	0	0	2	0	0	1	49	1	0	1	0	0	0	0	0	0	0	0	0	0	0
207	4.77	1	1	71	76	24010	1	1	1	36	21	0	0	1	1	115	0	0	11	1	0	0	0	0	0	0	0	0	0	0	3	0	0	0	21	0	0	0	0	0	0	0	0	0	0	0	0	0	0
208	7.07	0	1	74	74	23050	2	2	0	29	14	0	0	0	0	1095	0	0	6	1	0	1	0	0	1	0	0	0	0	0	3	2	0	1	14	0	0	0	0	0	0	1	0	0	0	0	0	0	1
209	4.34	1	0	78	41	13010	2	1	1	70	48	1	0	1	0	1095	0	0	11	1	0	1	0	0	1	0	0	0	0	1	4	3	0	1	48	1	0	0	0	0	0	0	0	0	0	0	1	0	1
210	0.86	1	0	46	30	15020	0	2	0	21	14	0	0	0	0	1095	0	0	4	0	0	0	0	0	0	0	0	0	0	0	2	0	0	0	14	1	1	0	0	0	0	1	0	0	0	0	0	0	0
211	9.73	1	0	48	26	10020	0	1	2	57	50	1	0	1	0	1095	0	0	11	1	0	1	0	0	0	0	0	0	0	0	2	1	0	1	50	0	1	0	0	0	0	1	0	0	0	0	0	0	1
212	3.92	0	1	65	740	20035	1	1	0	31	16	0	0	0	0	1095	0	0	8	1	0	0	1	0	0	0	0	0	0	0	3	1	0	1	16	1	0	0	0	0	0	0	0	0	0	0	0	0	0
213	1.2	1	0	32	50	16030	0	1	0	45	45	0	0	0	0	1095	0	0	5	0	0	0	0	0	0	0	0	0	0	0	2	0	0	0	45	0	0	0	0	0	0	0	0	0	0	0	0	0	0
214	0.9	1	1	65	80	22040	1	1	0	43	31	0	0	0	0	1095	0	0	6	1	0	1	0	0	0	0	0	0	0	0	3	1	0	1	31	1	0	0	0	0	0	0	0	0	0	0	0	0	1
215	1.61	1	0	59	50	16030	0	2	0	52	45	0	0	0	0	1095	0	0	8	0	0	0	0	0	0	0	0	0	0	0	2	0	0	0	45	1	0	0	0	0	0	0	0	0	0	0	0	0	0
216	5.02	1	0	70	16	11060	1	2	1	42	23	1	0	1	0	1095	0	0	7	1	0	1	0	0	0	0	0	0	0	1	2	2	0	1	23	0	0	0	0	0	0	1	0	0	1	0	1	0	1
217	0.48	1	0	41	50	16030	1	2	0	42	32	0	0	0	0	1095	0	0	4	0	0	0	0	0	0	0	0	0	0	0	2	0	0	0	32	1	1	0	0	0	0	0	0	0	0	0	0	0	0
218	1.77	1	1	69	72	20990	1	2	0	33	21	0	0	0	0	1095	0	0	3	0	0	1	0	0	0	0	0	0	0	1	3	2	0	0	21	1	0	0	0	0	0	0	0	0	0	0	1	0	1
219	3.19	1	1	46	730	24020	0	1	0	22	15	0	0	0	0	1095	0	0	4	0	0	0	1	0	0	0	0	0	0	0	4	1	0	0	15	1	1	0	0	0	0	1	0	0	0	0	0	0	0
220	1.68	1	0	64	10	11100	1	1	0	57	45	0	0	0	0	1095	0	0	5	0	0	0	0	0	0	0	0	0	0	0	2	0	0	0	45	0	0	0	0	0	0	0	0	0	0	0	0	0	0
221	3.5	1	0	65	63	10990	0	2	1	25	13	0	0	1	0	1095	0	0	7	1	0	1	0	0	0	0	0	0	0	0	2	1	0	1	13	0	1	0	0	0	0	1	0	0	0	0	0	0	1
222	1.8	0	1	75	740	20030	1	1	0	40	21	0	0	0	0	1095	0	0	10	1	0	1	0	0	0	0	0	0	0	1	3	2	0	1	21	1	0	0	0	0	0	0	0	0	0	0	1	0	1
223	3.86	0	1	61	740	20030	1	1	2	32	17	0	0	1	0	1095	0	0	12	1	0	1	0	0	0	0	0	0	0	0	3	1	0	1	17	1	0	0	0	0	0	0	0	0	0	0	0	0	1
224	3.26	1	1	76	71	20010	1	1	3	56	24	0	0	1	1	49	0	0	10	1	0	1	0	0	0	0	0	0	0	0	3	1	0	1	24	1	0	0	0	0	0	0	0	0	0	0	0	0	1
225	0.88	1	0	50	62	13050	0	2	0	37		0	0	0	0	1095	0	0	2	0	0	0	0	0	0	0	0	0	0	0	2	0	0	0	20	0	0	0	0	0	0	0	0	0	0	0	0	0	0
226	2.1	1	0	62	92	23990	0	2	1	46	34	0	0	1	0	1095	0	0	6	0	0	1	0	0	0	0	1	0	0	0	2	2	0	0	34	0	0	0	0	0	0	0	0	0	0	0	0	0	1
227	4.7	1	0	81	26	10020	2	2	1	70	46	0	0	1	0	1095	0	0	13	1	0	0	0	1	0	0	1	0	0	0	1	2	0	1	46	1	0	0	0	0	0	0	0	0	1	0	0	0	0
228	1.66	1	0	59	41	13030	0	2	1	26	19	0	0	1	0	1095	0	0	3	0	0	1	0	0	0	0	0	0	0	1	2	2	0	0	19	0	0	0	0	0	0	1	0	0	0	0	1	0	1
229	1.01	1	0	53	63	10990	0	1	0	18	11	0	0	0	0	1095	0	0	3	0	0	1	1	0	0	0	0	0	0	1	1	3	0	0	11	0	1	0	0	0	0	0	0	0	1	0	1	0	1
230	1.81	0	1	74	740	20025	1	2	0	31	13	0	0	0	0	1095	0	0	4	0	0	1	1	0	0	0	0	0	0	0	3	2	0	0	13	1	0	0	0	0	1	0	0	0	1	0	0	0	1
231	4.17	1	0	78	61	11990	3	1	3	43	14	0	1	1	1	65	0	0	8	0	0	0	0	0	0	0	0	0	0	0	1	0	1	0	14	0	0	0	0	0	0	0	0	0	1	0	0	0	0
232	4.65	1	0	66	40	13070	1	1	2	35	19	1	0	1	0	1095	0	0	10	1	0	1	0	0	0	0	0	0	0	0	1	1	0	1	19	0	0	0	0	0	0	1	0	0	0	0	0	0	1
233	9.01	0	1	78	740	20025	1	2	0	34	15	1	0	0	1	1076	0	0	10	1	0	1	1	0	0	0	0	0	0	0	3	2	0	1	15	1	0	0	0	0	0	1	0	0	0	0	0	0	1
234	3.12	0	1	76	740	20035	1	1	0	40	21	0	0	0	0	1095	0	0	11	1	0	1	1	0	0	0	0	0	0	0	3	2	0	1	21	1	0	0	0	0	0	0	0	0	0	0	0	0	1
235	3.88	1	0	62	22	10040	1	1	0	48	36	1	0	0	0	1095	0	0	15	1	0				0	0	0	0	0	0	1	0	0	1	36	0	1	0	0	0	0	0	0	0	0	0	0	0	0
236	2.73	1	0	50	41	13020	0	2	0	20	13	0	0	0	0	1095	0	0	5	1	0	0	0	0	0	0	0	0	0	0	2	0	0	0	13	0	0	0	0	0	0	1	0	0	0	0	0	0	0
237	25.7	1	0	45	64	12040	0	1	0	22	15	0	0	0	0	1095	0	0	8	1	0	0	0	0	0	0	0	0	0	0	4	0	0	0	15	1	0	0	0	0	0	0	0	0	1	0	0	0	0
238	15.86	1	0	63	16	11060	2	1	0	47	25	1	0	0	0	1095	0	0	10	1	0	1	0	0	0	0	0	0	0	0	2	1	0	1	25	0	0	0	0	0	0	0	0	0	0	0	0	0	1
239	2.09	0	1	72	740	20030	1	1	1	31	13	0	0	1	0	1095	0	0	8	1	0	1	1	1	0	0	0	0	0	1	3	4	0	1	13	1	0	0	0	0	0	1	0	0	0	0	1	0	1
240	1.45	0	1	74	740	20030	2	2	1	32	17	0	0	1	1	375	0	0	6	1	0	1	0	1	0	0	0	0	0	0	3	2	0	1	17	0	0	0	0	0	0	0	0	0	0	0	0	0	1
241	0.63	1	0	66	61	11990	1	1	1	42	21	1	0	1	0	1095	0	0	7	0	0	1	0	0	1	0	0	0	0	1	1	3	0	0	21	0	0	0	0	0	0	0	0	0	0	0	1	0	1
242	1.37	1	1	37	94	22990	0	1	1	46	34	0	0	1	0	1095	0	0	8	1	0	1	0	0	0	0	0	0	0	1	3	2	0	1	34	1	1	0	0	0	0	1	0	0	0	0	1	0	1
243	4.93	0	1	50	740	20025	1	2	0	34	21	0	0	0	0	1095	0	0	8	1	0	1	1	1	0	0	0	0	0	1	3	4	0	1	21	0	0	0	0	0	1	0	0	0	1	0	1	0	1
244	1.51	1	1	51	740	20030	0	2	0	31	24	1	0	0	0	1095	0	0	8	1	0	0	0	1	0	0	0	0	0	1	3	2	0	1	24	1	0	0	1	0	0	0	0	0	0	0	1	0	0
245	3.46	1	0	65	24	10065	1	1	1	29	17	0	0	1	0	1095	0	0	7	0	0	1	1	0	0	0	0	0	0	1	4	3	0	0	17	0	1	1	0	0	0	1	0	0	1	0	1	0	1
246	0.92	1	0	57	41	13010	0	1	0	20	13	0	0	0	0	1095	0	0	4	1	0	1	0	0	0	0	0	0	0	0	2	1	0	1	13	0	0	0	0	0	0	1	0	0	0	0	0	0	1
247	0.37	1	0	72	52	12050	1	1	0	38	17	0	0	0	0	1095	0	0	6	0	0	0	0	0	0	0	0	0	0	0	2	0	0	0	17	1	1	0	0	0	0	0	0	0	0	0	0	0	0
248	1.44	1	0	42	62	13040	2	1	0	36	29	1	0	0	0	1095	0	0	9	1	0	0	0	0	0	0	0	0	0	0	2	0	0	1	29	0	0	0	0	0	0	0	0	0	0	0	0	0	0
249	1.97	0	1	75	740	20025	1	1	0	30	14	0	0	0	0	1095	0	0	6	1	0	1	1	0	1	0	0	0	0	0	3	3	0	1	14	1	0	0	0	0	0	0	0	0	0	0	0	0	1
250	12.98	1	0	67	22	10040	0	2	0	47	32	0	0	0	0	1095	0	0	11	1	1	0	0	0	0	0	0	0	0	0	2	1	0	0	32	0	0	0	0	0	0	0	0	0	0	0	0	1	0
251	9.65	1	0	47	30	15020	0	1	1	40	27	1	0	1	0	1095	0	0	10	1	0			0	0	0	0	0	0	0	4	0	0	1	27	0	0	0	0	0	0	0	0	0	0	0	0	0	0
252	1.44	1	1	70	740	20025	1	1	0	36	21	0	0	0	0	1095	0	0	6	1	0	0	1	0	0	0	0	0	0	0	3	1	0	1	21	1	0	0	0	0	0	0	0	0	0	0	0	0	0
253	15.8	1	1	57	92	23990	0	1	0	28	21	0	0	0	0	1095	0	0	7	1	0	0	0	0	0	0	0	0	0	0	2	0	0	0	21	0	0	0	0	0	0	1	0	0	0	0	0	0	0
254	8.82	1	0	37	41	13020	0	2	0	40	40	0	0	0	0	1095	0	0	10	1	0	1	0	0	0	0	0	0	0	0	2	1	0	0	40	0	0	0	0	0	0	1	0	0	0	0	0	0	1
255	1.43	1	0	49	41	13030	0	1	0	20	13	0	0	0	0	1095	0	0	5	0	0	1	0	0	0	0	0	0	0	0	2	1	0	0	13	0	0	0	0	0	0	1	0	0	0	0	0	0	1
256	2	1	0	70	26	10020	1	1	0	75	57	0	0	0	0	1095	0	0	10	1	0		0	0	0	0	0	0	0	0	2	0	0	1	57	0	1	0	0	0	0	0	0	0	0	0	0	0	0
257	15.02	1	0	36	64	12020	0	1	1	26	26	1	0	1	0	1095	0	0	8	1	0	0	0	0	0	0	0	0	0	0	2	0	0	1	26	0	0	0	0	1	0	0	0	0	1	0	0	0	0
258	15.46	1	1	79	71	20010	0	1	3	57	24	0	1	1	0	1095	0	0	13	1	0	1	0	0	0	0	0	0	0	0	3	1	0	1	24	1	1	0	0	0	0	0	0	1	0	0	0	0	1
259	2.79	1	0	52	26	10020	0	1	1	30	23	0	0	1	0	1095	0	0	2	1	0	0	0	0	0	0	0	0	0	0	5	0	0	1	23	0	0	0	0	0	0	0	0	0	0	0	0	0	0
260	4.56	1	0	69	26	10020	0	2	0	51	33	1	0	0	0	1095	0	0	7	1	0	1	0	0	0	0	1	0	0	0	2	2	0	1	33	0	0	0	0	0	0	0	0	0	0	0	0	0	1
261	4.18	1	0	66	26	10020	1	1	0	43	25	0	0	0	1	109	0	0	7	1	0	1	1	1	0	0	0	0	0	1	2	4	0	1	25	0	0	0	0	0	1	0	0	0	1	0	1	0	1
262	0.98	1	1	26	94	22020	0	1	0	16	16	1	0	0	0	1095	0	0	6	1	0	0	0	0	0	0	0	0	0	0	3	0	0	1	16	1	0	0	0	1	0	1	0	0	0	0	0	0	0
263	3.86	0	1	63	81	22060	1	1	1	23	7	0	0	1	0	1095	0	0	5	1	0	1	1	0	0	0	0	0	0	0	3	2	0	1	7	1	0	0	0	0	1	0	0	0	0	0	0	0	1
264	2.84	1	1	69	81	22060	1	1	1	34	13	1	0	1	0	1095	0	0	7	1	0	0	0	0	0	0	0	0	0	0	3	0	0	1	13	1	0	0	0	1	0	0	0	0	1	0	0	0	0
265	3.72	1	0	64	40	13070	0	2	0	36	24	0	0	0	0	1095	0	99	6	1	0	0	0	0	0	0	0	0		0	2	0	0	1	24	0	0	0	0	0	0	1	0	0	0	0	0	0	0
266	3.72	0	1	58	740	20025	0	1	0	12	5	1	0	0	0	1095	0	99	5	1	0	0	1	1	0	0	0	0		0	3	2	0	1	5	0	0	0	0	0	1	0	0	0	1	0	0	0	0
267	7.54	1	1	67	71	20010	0	2	3	47	21	0	1	1	0	1095	0	0	12	1	0	1	0	0	0	0	0	0	0	0	3	1	0	1	21	0	0	0	0	0	1	1	0	0	0	0	0	0	1
268	1.08	1	0	54	63	10050	0	1	0	13	6	0	0	0	1	821	0	99	4	1	0	1	1	0	0	0	0	0		1	2	3	0	0	6	0	0	0	0	1	1	1	0	0	0	0	1	0	1
269	6.9	0	1	78	72	20050	0	2	1	41	16	1	0	1	0	1095	0	99	10	1		1	1	0	0	0	0	1		1	3	4	0	1	16	1	1	0	0	0	0	1	0	1	0	0	1	0	1
270	5.52	1	1	75	71	20010	0	2	0	28	12	0	0	0	0	1095	0	0	6	1	0	0	0	0	0	0	0	0	0	0	3	0	0	1	12	1	0	0	0	0	0	1	0	0	0	0	0	0	0
271	8.16	1	1	84	72	20050	0	2	2	60	31	1	0	1	0	1095	0	0	12	1	0	0	0	0	0	0	0	0	0	0	3	0	0	1	31	0	0	0	0	0	0	1	0	0	0	0	0	0	0
272	2.09	1	1	68	71	20010	0	1	0	27	15	0	0	0	0	1095	0	0	7	1	0	0	0	0	0	0	0	0	0	0	3	0	0	1	15	1	1	0	0	0	0	1	0	0	0	0	0	0	0
273	1.57	1	0	52	64	12990	1	1	3	62	35	0	1	1	1	43	0	0	14	1	0	0	0	0	0	1	0	1	0	0	2	2	0	1	35	1	1	0	0	0	0	0	0	0	0	0	0	0	0
274	10.65	1	1	60	71	20010	0	1	3	48	32	0	1	1	0	1095	0	0	11	1	0	0	0	0	0	0	0	0	0	0	3	0	0	1	32	1	1	0	0	0	0	1	0	0	0	0	0	0	0
275	4.41	1	1	69	94	22050	1	2	3	43	21	0	1	1	0	1095	0	99	13	1	0	1	0	0	0	1	0	0		0	3	2	0	1	21	1	1	0	0	0	0	0	0	0	1	0	0	0	1
276	1.72	0	1	53	81	22060	0	1	1	23	13	0	0	1	0	1095	0	0	8	1	0	1	0	0	0	0	0	0	0	0	3	1	0	1	13	1	1	0	0	0	1	0	0	0	0	0	0	0	1
277	2.7	1	1	60	94	22050	0	1	3	68	30	0	1	1	0	1095	0	99	15	1	0	0	0	0	0	1	0	0		0	3	1	0	1	30	0	1	0	0	0	0	0	0	0	1	0	0	0	0
278	13.9	1	0	50	25	14010	0	1	3	63	40	1	1	1	0	1095	0	0	15	1	0	0	0	0	0	0	0	0	0	0	2	0	0	1	40	1	0	0	0	0	0	0	0	0	0	0	0	0	0
279	1.01	1	0	45	22	10040	0	1	0	18	11	0	0	0	0	1095	0	0	7	1	0	0	0	1	0	0	0	0	0	0	4	1	0	1	11	0	1	1	0	0	0	0	0	0	0	0	0	0	0
280	3.01	1	0	63	26	10020	0	1	1	43	28	0	0	1	0	1095	0	0	4	1	0	1	1	0	0	0	0	0	0	0	5	2	0	1	28	0	0	0	0	0	0	1	0	0	0	0	0	0	1
281	1.88	0	1	61	81	22060	0	1	1	28	16	0	0	1	0	1095	0	0	5	0	0	1	0	0	0	0	0	0	0	0	3	1	0	0	16	0	0	0	0	0	0	0	0	0	1	0	0	0	1
282	0.76	1	0	55	25	14010	0	1	0	32	16	1	0	0	0	1095	0	99	5	0	0	0	0	0	0	0	0	0		0	2	0	0	0	16	0	0	0	0	0	0	0	0	0	0	0	0	0	0
283	2.03	1	0	87	15	11080	1	2	0	48	30	0	0	0	0	1095	0	99	4	0	0	1	0	0	1	0	0	0	1	0	1	3	0	0	30	0	0	0	0	0	1	1	0	0	1	1	0	0	1
284	10.28	1	0	50	16	11060	1	2	0	21	14	1	1	0	0	1095	0	0	9	1	0	0	0	0	0	0	0	0	0	0	2	0	0	1	14	0	1	0	0	0	0	0	0	0	1	0	0	0	0
285	1.48	1	0	33	30	15020	0	2	0	13	13	0	0	0	0	1095	0	0	3	0	0	0	0	0	0	0	0	0	0	0	2	0	0	0	13	0	0	0	0	0	0	1	0	0	0	0	0	0	0
286	1.49	1	1	44	72	20990	0	1	0	27	17	0	0	0	0	1095	0	0	6	1	0	0	0	0	0	0	0	0	0	0	3	0	0	1	17	1	1	1	0	0	0	0	0	0	0	0	0	0	0
287	5.06	1	1	56	94	22990	2	1	3	31	21	1	1	1	0	1095	0	0	9	1	0	0	0	0	0	0	0	0	0	1	3	1	0	1	21	1	1	0	0	1	0	1	0	0	0	0	1	0	0
288	7.07	1	1	78	83	22010	1	1	3	36	14	1	1	1	0	1095	0	0	11	1	0	0	0	1	0	0	0	0	0	1	3	2	0	1	14	1	1	0	0	0	0	0	0	0	1	0	1	0	0
289	18.9	1	1	84	91	21990	0	2	0	28	10	0	0	0	0	1095	0	0	5	1	0	1	0	0	0	0	0	0	0	0	3	1	0	1	10	0	0	0	0	0	0	0	0	0	1	0	0	0	1
290	3.67	1	1	79	71	20010	0	1	0	39	23	0	0	0	0	1095	0	0	8	1	0	1	1	0	0	0	0	0	0	1	3	3	0	1	23	1	1	0	0	0	0	1	0	1	0	0	1	0	1
291	0.87	1	1	19	83	22010	0	1	0	8	8	1	0	0	0	1095	0	0	3	0	0	0	0	0	0	0	0	0	0	0	5	0	0	0	8	0	0	0	0	0	0	1	0	0	0	0	0	0	0
292	6.02	1	0	64	25	14010	0	1	2	61	26	1	0	1	0	1095	0	0	11	1	0	1	0	0	0	0	0	0	0	0	2	1	0	1	26	1	0	0	0	1	0	0	0	0	0	0	0	0	1
293	6.77	1	1	45	740	20030	0	1	3	40	18	1	1	1	0	1095	0	0	11	1	0	0	0	0	0	0	0	0	0	0	3	0	0	1	18	1	0	1	0	0	0	0	0	0	0	0	0	0	0
294	7.13	0	1	74	81	22060	0	1	0	25	10	0	0	0	0	1095	0	0	3	0	0	1	0	0	1	0	0	0	0	1	3	3	0	0	10	0	0	0	0	0	0	0	0	0	0	0	1	0	1
295	1.99	0	1	75	72	20020	0	1	0	25	9	0	0	0	0	1095	0	0	7	1	0	1	1	0	1	0	0	0	0	1	3	4	0	1	9	1	1	0	0	0	0	1	0	0	0	0	1	0	1
296	14.58	0	1	81	71	20040	0	1	3	35	13	1	1	1	0	1095	0	0	11	1	0	1	1	0	0	0	0	0	0	1	3	3	0	1	13	1	0	0	0	0	0	0	0	1	1	0	1	0	1
297	1.64	0	1	42	72	20990	0	2	0	21	14	0	0	0	0	1095	0	99	5	1	0	0	0	0	0	0	0	0		0	3	0	0	1	14	1	0	0	0	0	0	0	0	0	0	0	0	0	0
298	0.67	0	1	72	72	20050	0	1	0	25	10	0	0	0	0	1095	0	0	5	1	1	1	0	0	0	0	0	0	0	0	3	2	0	1	10	0	0	0	0	0	1	1	0	0	0	0	0	1	1
299	1.43	1	1	72	71	20010	0	2	0	30	15	0	0	0	0	1095	0	0	7	1	0	0	0	0	0	0	0	0	0	0	3	0	0	1	15	0	1	0	0	0	0	1	0	0	0	0	0	0	0
300	3.1	1	0	54	26	10020	0	1	1	41	31	0	0	1	0	1095	0	0	7	1	0	1	0	0	0	0	0	0	0	0	1	1	0	1	31	0	1	0	0	0	1	1	0	0	0	0	0	0	1
301	2.34	1	1	64	94	22990	0	2	0	28	16	0	0	0	0	1095	0	0	5	1	0	1	0	0	1	0	0	0	0	0	3	2	0	1	16	0	0	0	0	0	0	1	0	0	0	0	0	0	1
302	2.85	0	1	49	81	22060	0	2	1	12	5	0	0	1	0	1095	0	0	6	1	0	1	0	0	0	0	0	0	0	0	3	1	0	1	5	1	0	0	0	0	0	0	0	0	1	0	0	0	1
303	15.98	1	1	84	71	20010	0	2	0	42	24	0	0	0	1	172	0	0	12	1	0	1	0	0	0	0	0	0	0	0	3	1	0	1	24	1	1	0	0	0	0	1	0	0	0	0	0	0	1
304	2.91	1	0	71	13	11040	1	1	0	39	24	1	0	0	0	1095	0	0	10	1	0	0	0	0	0	0	0	0	0	0	3	0	0	1	24	1	0	0	0	0	0	1	0	0	0	0	0	0	0
305	0.76	1	1	93	71	20010	2	2	0	28	10	0	0	0	1	75	0	0	4	0	0	1	1	0	0	0	0	1	0	0	3	3	0	0	10	0	0	0	0	0	1	1	0	0	0	0	0	0	1
306	2.08	1	1	78	740	20025	2	2	1	44	21	0	0	1	0	1095	0	0	8	1	0	1	0	0	0	0	0	0	0	0	3	1	0	1	21	0	1	0	0	0	1	0	0	0	0	0	0	0	1
307	2.66	0	1	62	740	20025	1	1	0	16	4	0	0	0	0	1095	0	0	5	1	0	1	0	1	0	0	0	0	0	0	3	2	0	1	4	0	0	0	0	0	0	0	0	0	0	0	0	0	1
308	1.12	1	0	19	14	11020	0	2	0	39	33	1	0	0	0	1095	0	0	8	1	0	0	0	0	0	0	0	0	0	0	2	0	0	1	33	0	1	1	0	0	0	0	0	0	0	0	0	0	0
309	5.85	1	0	66	60	16990	0	1	3	39	24	0	1	1	0	1095	0	0	8	1	1	1	1	0	0	0	0	0	0	1	2	4	0	1	24	0	0	0	0	0	0	0	0	0	0	0	1	1	1
310	11.56	1	0	39	26	10020	0	1	3	33	29	1	1	1	0	1095	0	0	10	1	0	0	0	0	0	0	0	0	0	0	5	0	0	1	29	0	1	1	0	0	0	0	0	0	0	0	0	0	0
311	23.42	1	0	33	64	12040	0	1	3	56	30	1	1	1	0	1095	0	0	11	1	0	1	0	0	0	1	0	0	0	1	2	3	0	1	30	0	1	0	0	1	0	0	0	0	0	0	1	0	1
312	5.41	1	1	67	71	20010	0	1	1	34	22	0	0	1	0	1095	0	0	6	1	0	0	0	0	0	0	0	0	0	0	1	0	0	1	22	0	0	0	0	0	0	1	0	0	0	0	0	0	0
313	1.41	1	1	49	94	22050	0	1	3	49	22	0	1	1	0	1095	0	0	16	1	0	0	0	0	0	0	0	0	0	0	1	0	0	1	22	0	1	0	1	0	0	0	0	0	1	0	0	0	0
314	0.93	1	1	56	83	22010	0	2	0	27	20	0	0	0	0	1095	0	0	2	0	0	0	0	0	0	0	0	0	0	0	3	0	0	0	20	1	0	0	0	0	0	0	0	0	0	0	0	0	0
315	2.85	1	0	59	63	10990	1	2	3	32		1	1	1	1	642	0	99	8	1	0	0	0	0	0	0	0	0	1	0	1	1	1	1	20	0	1	0	0	0	0	0	0	0	1	1	0	0	0
316	1.72	1	0	19	16	11060	0	2	0	19	19	1	0	0	0	1095	0	0	6	1	0	0	0	0	0	0	0	0	0	0	2	0	0	1	19	0	0	0	0	0	0	0	0	0	0	0	0	0	0
317	0.7	0	1	46	740	20025	0	1	0	7	0	0	0	0	0	1095	0	0	2	0	0	0	0	0	0	0	0	0	0	0	4	0	0	0	0	0	0	0	0	0	0	0	0	0	0	0	0	0	0
318	2.88	0	1	70	77	21020	0	1	1	22	7	0	0	1	1	257	0	0	6	1	0	1	0	0	0	0	0	0	0	1	3	2	0	1	7	1	0	0	0	0	1	0	0	0	1	0	1	0	1
319	1.65	1	1	48	91	21030	0	1	0	20	13	0	0	0	0	1095	0	0	10	1	0	0	0	0	0	0	0	0	0	0	3	0	0	1	13	0	0	0	0	0	0	0	0	0	0	0	0	0	0
320	1.36	1	0	48	61	11990	0	1	0	20	13	0	0	0	0	1095	0	0	2	0	0	1	0	0	0	0	0	0	0	1	4	2	0	0	13	0	0	0	0	0	1	0	0	0	0	0	1	0	1
321	5.95	1	1	79	83	22030	0	1	3	51	22	0	1	1	1	58	0	99	10	1	0	1	0	0	0			0		0	1	1	0	1	22	0	0	0	0	0	0	0	0	0	0	0	0	0	1
322	20.46	1	0	50	0	19010	0	2	3	44	20	1	1	1	0	1095	0	0	14	1	0	0	0	0	0	0	0	0	0	0	2	0	0	1	20	0	1	0	0	1	0	0	0	0	0	0	0	0	0
323	2.7	1	1	47	80	22040	0	1	0	63	44	0	0	0	0	1095	0	0	12	1	0	0	0	0	0	1	0	0	0	0	3	1	0	1	44	1	1	0	1	0	0	0	0	1	0	0	0	0	0
324	2.24	1	0	63	24	10070	0	1	0	53	38	0	0	0	1	767	0	99	11	1	0	0	0	0	0	0	0	0	1	0	5	1	0	1	38	0	1	0	0	0	0	1	0	0	0	1	0	0	0
325	1.33	1	1	31	91	21990	0	1	1	33	29	1	0	1	0	1095	0	0	6	1	0	0	0	0	0	0	0	0	0	0	3	0	0	1	29	1	0	0	0	1	0	1	0	0	0	0	0	0	0
326	2.95	1	0	64	64	12040	0	2	0	23	11	0	0	0	0	1095	0	99	6	1	0	1	0	0	0	0	0	0		0	1	1	0	1	11	0	0	0	0	1	0	0	0	0	0	0	0	0	1
327	0.88	0	1	64	94	22990	0	2	0	14	2	0	0	0	0	1095	0	0	2	0	0	1	0	0	0	0	0	0	0	0	3	1	0	0	2	0	0	0	0	1	0	0	0	0	0	0	0	0	1
328	2.55	1	0	65	60	16010	1	1	3	48	13	1	1	1	0	1095	0	0	10	1		1	1		1	0	0	1	0	1	2	5	0	1	13	1	1	0	0	0	0	0	0	0	0	0	1	0	1
329	3.63	1	0	61	26	10020	0	1	0	34	22	0	0	0	0	1095	0	99	8	1	0	1	0	1	0	0	0	0		0	2	2	0	1	22	0	1	0	0	1	1	0	0	0	1	0	0	0	1
330	1.69	1	1	43	94	22050	0	2	0	27	20	0	0	0	0	1095	0	99	7	1	0	0	0	0	0	1	0	0		0	3	1	0	1	20	0	0	0	0	0	0	0	0	0	1	0	0	0	0
331	7.39	1	0	27	64	12040	0	1	3	26	26	0	1	1	0	1095	0	0	9	1	0	0	0	0	0	0	0	0	0	0	1	0	0	1	26	0	0	0	0	1	0	0	0	0	0	0	0	0	0
332	5.96	0	1	68	740	20025	0	1	0	17	5	1	0	0	0	1095	0	0	7	1	1	1	0	0	0	0	0	0	0	0	3	2	0	1	5	0	0	0	0	0	1	0	0	0	0	0	0	1	1
333	5.01	0	1	58	71	20010	0	1	2	15	5	1	0	1	0	1095	0	99	8	1	0	1	0	0	1	0	0	0		0	3	2	0	1	5	1	0	0	0	0	1	0	0	0	0	0	0	0	1
334	2.95	0	1	84	72	20020	1	1	0	33	15	0	0	0	1	894	0	0	8	1	0	0	1	0	0	0	0	0	0	0	1	1	0	1	15	1	1	0	0	0	0	0	0	0	1	0	0	0	0
335	0.79	1	0	39	50	16030	0	2	0	19	13	0	0	0	0	1095	0	0	6	1	0	0	0	0	0	0	0	0	0	0	2	0	0	1	13	0	1	0	0	0	0	0	0	0	0	0	0	0	0
336	2.53	1	1	82	740	20025	0	1	1	44	23	0	0	1	1	32	0	0	6	1	0	1	0	0	0	0	0	0	0	0	3	1	0	1	23	0	0	0	0	0	0	1	0	0	0	0	0	0	1
337	1.81	0	1	50	81	22060	0	1	1	24	17	0	0	1	1	105	0	0	7	1	0	0	0	0	0	0	0	0	0	0	3	0	0	1	17	1	0	0	0	0	0	0	0	0	0	0	0	0	0
338	2.11	1	0	64	26	10020	0	1	1	20	8	0	0	1	1	787	0	0	6	1	1	1	1	0	0	0	0	0	0	0	1	3	0	1	8	1	0	0	0	0	0	0	0	0	1	0	0	1	1
339	4.88	1	1	75	91	21990	0	2	1	41	21	0	0	1	0	1095	0	0	6	1	0	1	0	0	0	0	0	0	0	0	3	1	0	1	21	0	0	0	0	0	0	0	0	0	0	0	0	0	1
340	4.35	1	0	29	64	12040	0	2	0	13	10	0	0	0	0	1095	0	0	2	0	0	0	0	0	0	0	0	0	0	0	2	0	0	0	10	0	0	0	0	1	0	0	0	0	0	0	0	0	0
341	3.6	1	0	64	26	10020	0	2	0	26	14	0	0	0	0	1095	0	0	2	0	0	1	0	1	0	0	0	0	0	1	2	3	0	0	14	0	1	1	0	0	1	0	0	0	0	0	1	0	1
342	0.62	1	1	32	91	21990	0	1	1	20	14	0	0	1	0	1095	0	0	2	0	0	0	0	0	0	0	0	0	0	0	5	0	0	0	14	0	0	0	0	1	0	1	0	0	0	0	0	0	0
343	2.97	0	1	70	740	20030	1	1	1	27	9	0	0	1	1	788	0	0	6	1	1	1	0	0	0	0	0	0	0	1	3	3	0	1	9	0	0	0	0	0	1	0	0	0	0	0	1	1	1
344	3.16	1	0	71	26	10020	0	2	0	46	28	0	0	0	0	1095	0	0	7	1	0	1	0	1	0	0	0	0	0	0	5	2	0	1	28	0	0	0	0	0	0	0	0	0	0	0	0	0	1
345	13.81	1	1	49	91	21990	0	1	1	30	17	1	0	1	0	1095	0	0	11	1	0	0	0	0	0	0	0	0	0	0	1	0	0	1	17	1	1	0	0	0	0	0	0	0	0	0	0	0	0
346	2.84	1	0	63	64	12020	0	2	0	31	19	1	0	0	0	1095	0	99	8	1	0	1	0	0	0	0	0	0		0	1	1	0	1	19	0	0	0	0	0	0	1	0	0	0	0	0	0	1
347	0.92	0	1	20	91	21030	0	2	0	0	0	0	0	0	0	1095	0	0	5	1	0	0	0	0	0	0	0	0	0	0	3	0	0	1	0	0	0	0	0	0	0	0	0	0	0	0	0	0	0
348	3.62	1	1	65	72	20060	1	2	0	24	12	0	0	0	0	1095	0	0	1	0	0	1	0	0	0	0	0	0	0	0	3	1	0	0	12	0	0	0	0	0	1	0	0	0	0	0	0	0	1
349	2.62	1	0	39	26	10020	0	1	1	54	54	0	0	1	0	1095	0	0	5	0	0	0	0	0	0	0	0	0	0	0	5	0	0	0	54	1	0	0	0	1	0	0	0	0	0	0	0	0	0
350	8.72	0	1	80	740	20030	0	1	2	33	11	0	0	1	1	1066	0	99	9	1	0	1	1	0	0	0	0	0		1	3	3	0	1	11	0	0	0	0	0	0	0	0	0	0	0	1	0	1
351	2.43	1	0	68	17	11030	0	2	0	34	22	0	0	0	1	91	0	0	7	1	0	1	0	0	0	0	0	0	0	0	3	1	0	1	22	1	0	0	0	0	1	0	0	0	0	0	0	0	1
352	9.7	1	1	79	740	20025	0	1	3	40	24	1	1	1	1	927	0	0	9	1	0	1	1	0	1	0	0	0	0	0	3	3	0	1	24	1	0	0	0	0	0	1	0	0	0	0	0	0	1
353	4.48	1	1	69	71	20010	2	2	0	25	13	0	0	0	0	1095	0	0	8	1	0	1	1	0	0	0	0	0	0	0	3	2	0	1	13	0	1	0	0	0	0	1	0	0	0	0	0	0	1
354	2.08	1	1	39	76	24010	0	2	0	21	21	0	0	0	0	1095	0	0	4	1	0	0	0	0	0	0	0	0	0	0	3	0	0	1	21	1	0	0	0	0	0	1	0	0	0	0	0	0	0
355	0.76	1	1	65	94	22990	0	1	0	27	15	0	0	0	0	1095	0	0	6	1	0	0	1	0	0	0	0	0	0	0	3	1	0	1	15	0	0	0	0	0	0	0	0	0	0	0	0	0	0
356	19.18	1	0	41	16	11060	0	1	2	37	20	1	0	1	0	1095	0	0	12	1	0	0	0	0	0	0	0	0	0	0	1	0	0	1	20	0	0	0	0	0	0	0	0	0	0	0	0	0	0
357	6.27	1	1	68	71	20010	0	1	3	27	15	0	0	1	1	369	0	0	10	1	0	1	0	0	0	0	0	0	0	0	3	1	0	1	15	1	0	0	0	0	0	0	0	1	0	0	0	0	1
358	0.69	1	1	69	80	22040	0	1	3	36	21	0	0	1	0	1095	0	0	8	1	0	1	0	0	0	0	0	0	0	0	3	1	0	1	21	1	1	0	0	0	0	1	0	0	0	0	0	0	1
359	33.45	1	1	78	71	20010	0	1	3	52	30	0	0	1	1	40	0	0	15	1	0	1	0	0	0	0	0	1	0	0	3	2	0	1	30	1	0	0	0	0	0	0	0	1	0	0	0	0	1
360	2.84	1	1	60	740	20025	0	1	0	28	16	0	0	0	0	1095	0	0	6	1	0	0	1	0	0	0	0	0	0	0	3	1	0	1	16	0	0	0	0	0	0	0	0	0	0	0	0	0	0
361	6.01	1	0	63	16	11060	0	2	1	36	24	1	0	1	0	1095	0	0	5	0	0	1	0	0	0	0	0	0	0	0	1	1	0	0	24	0	0	0	0	0	0	0	0	0	0	0	0	0	1
362	1.09	0	1	56	740	20030	0	1	0	26	19	0	0	0	0	1095	0	0	9	1	0	1	0	0	0	0	1	0	0	1	3	3	0	1	19	0	0	0	0	0	0	0	0	0	0	0	1	0	1
363	3.85	1	0	48	26	10020	0	1	0	27	20	0	0	0	0	1095	0	0	5	1	0	0	0	0	0	0	0	0	0	0	2	0	0	1	20	0	0	0	0	0	0	0	0	0	0	0	0	0	0
364	2.81	1	0	71	26	10020	0	1	0	39	24	0	0	0	0	1095	0	0	4	1	0	1	1	0	0	0	0	0	0	0	2	2	0	1	24	0	0	0	0	0	0	0	0	0	0	0	0	0	1
365	1.23	1	0	73	63	10050	0	1	1	28	13	0	0	1	0	1095	0	0	6	1	0	0	1	0	0	0	0	0	0	0	5	1	0	1	13	0	0	0	0	0	0	1	0	0	0	0	0	0	0
366	2.75	1	1	68	77	21020	0	1	0	30	18	0	0	0	0	1095	0	0	6	1	0	1	0	0	0	0	0	0	0	1	3	2	0	1	18	0	0	0	0	0	0	0	0	0	0	0	1	0	1
367	3.11	1	0	19	26	10020	0	2	0	28	22	0	0	0	0	1095	0	99	7	1	0	0	0	0	0	0	0	0		0	5	0	0	1	22	0	0	0	0	0	0	0	0	0	0	0	0	0	0
368	1.71	1	1	46	83	22010	0	1	0	52	45	0	0	0	0	1095	0	99	12	1	0	0	0	0	0	0	0	0		0	3	0	0	1	45	1	1	0	0	0	0	0	0	1	0	0	0	0	0
369	15.18	1	0	56	26	10020	0	1	2	32	22	1	1	1	1	1062	0	0	12	1	0	0	0	0	0	0	0	0	0	0	5	0	0	1	22	0	1	0	0	0	0	0	0	0	0	0	0	0	0
370	28.55	1	0	40	25	14010	0	2	3	38	15	1	1	1	1	46	0	0	16	1	0	0	0	0	0	0	1	0	0	0	2	1	0	1	15	0	0	0	0	1	0	0	0	0	0	0	0	0	0
371	1.12	1	0	46	64	12010	0	1	0	28	21	0	0	0	0	1095	0	0	7	0	0	0	0	0	0	0	0	0	0	0	4	0	0	0	21	0	0	0	0	0	0	0	0	0	0	0	0	0	0
372	29.63	0	1	54	91	21990	0	1	2	17	4	1	0	1	0	1095	0	0	7	1	0	1	0	0	0	0	0	0	0	0	3	1	0	1	4	1	0	0	0	0	0	0	0	0	0	0	0	0	1
373	1.88	0	1	75	740	20025	0	1	0	27	5	0	0	0	0	1095	0	99	8	1	0	1	0	0	0	0	0	0		0	3	1	0	1	5	1	0	0	0	0	0	0	0	0	0	0	0	0	1
374	2.85	1	0	65	26	10020	1	2	1	31	19	0	0	1	0	1095	0	0	4	1	0	0	0	1	0	0	0	0	0	1	5	2	0	1	19	1	1	0	0	0	1	0	0	0	0	0	1	0	0
375	2.82	1	0	26	26	10020	0	1	1	19	16	0	0	1	0	1095	0	0	6	1	0	0	0	0	0	0	0	0	0	1	2	1	0	1	16	0	0	0	0	1	0	0	0	0	0	0	1	0	0
376	2.53	1	1	32	91	21010	0	1	0	21	21	1	0	0	0	1095	0	0	6	1	0	0	0	0	0	0	0	0	0	0	3	0	0	1	21	0	0	0	0	0	0	1	0	0	0	0	0	0	0
377	0.96	1	1	68	72	20020	0	1	0	38	26	0	0	0	0	1095	0	99	6	1	0	1	1	0	0	0	0	0		0	3	2	0	1	26	1	0	0	0	0	1	1	0	0	1	0	0	0	1
378	2.07	1	1	66	94	22990	0	1	0	42	27	0	0	0	1	1026	0	99	7	1	1	1	1	0	0	0	0	0		1	3	4	0	1	27	1	0	0	0	1	1	1	0	0	1	0	1	1	1
379	4.93	1	1	24	91	21010	0	2	0	22	22	0	0	0	0	1095	0	99	5	1	0	0	0	0	0	0	0	0		0	3	0	0	1	22	0	0	0	0	1	0	1	0	0	1	0	0	0	0
380	14.8	1	1	67	71	20010	0	1	2	46	24	0	1	1	0	1095	0	0	11	1	0	1	1	0	0	0	0	0	0	0	3	2	1	1	24	1	1	0	0	0	1	0	0	1	1	0	0	0	1
381	2.68	0	1	23	81	22060	0	1	0	19	19	0	0	0	1	167	0	99	3	0	0	0	0	0	0	0	0	0	1	0	3	1	0	0	19	1	0	0	0	0	0	0	0	0	1	1	0	0	0
382	1.7	0	1	76	740	20025	0	1	0	21	5	0	0	0	0	1095	0	0	5	1	0	1	1	0	0	0	0	0	0	0	3	2	0	1	5	1	0	0	0	0	1	0	0	0	0	0	0	0	1
383	2.75	0	1	50	94	22990	0	2	0	22	15	0	0	0	0	1095	0	99	5	1	0	0	0	0	0	0	0	0		0	3	0	0	1	15	1	0	0	0	0	0	0	0	0	0	0	0	0	0
384	3.64	1	0	60	15	11080	0	1	0	23	11	0	0	0	0	1095	0	0	4	0	0	1	0	0	0	0	0	0	0	0	1	1	0	0	11	0	0	0	0	0	0	1	0	0	1	0	0	0	1
385	7.73	1	1	68	83	22010	0	2	1	38	26	1	0	1	0	1095	0	0	8	1	1	1	0	0	0	0	0	0	0	0	3	2	0	1	26	1	0	0	0	0	0	0	0	0	0	0	0	1	1
386	1.98	0	1	71	740	20025	0	1	0	24	9	0	0	0	0	1095	0	0	5	1	0	0	0	0	0	0	0	0	0	0	3	0	0	1	9	0	0	0	0	0	1	0	0	0	0	0	0	0	0
387	1.99	1	0	58	63	10050	1	1	0	17	10	0	0	0	0	1095	0	0	2	0	0	1	1	0	0	0	0	0	0	1	5	3	0	0	10	0	0	0	0	0	1	1	0	0	0	0	1	0	1
388	12.04	1	0	55	16	11060	0	2	3	56	26	1	1	1	0	1095	0	0	11	1	0	1	0	0	0	0	0	0	0	0	5	1	0	1	26	0	1	0	0	0	0	0	0	0	1	0	0	0	1
389	4.61	1	1	74	72	20050	0	2	1	25	10	0	0	1	0	1095	0	99	7	1	1	0	1	0	1	0	0	0		0	5	3	0	1	10	0	0	0	0	0	0	1	0	0	0	0	0	1	0
390	9.43	1	1	73	94	22070	1	1	1	35	20	1	0	1	0	1095	0	0	7	1	0	1	1	0	0	0	1	0	0	1	3	4	0	1	20	1	1	0	0	0	0	0	0	0	0	0	1	0	1
391	1.78	1	1	62	83	22030	0	1	0	38	26	1	0	0	1	581	0	99	8	1	0	0	0	0	0	0	0	0		0	3	0	0	1	26	1	1	0	0	1	0	1	0	0	0	0	0	0	0
392	0.96	0	1	72	740	20025	0	1	0	25	7	0	0	0	0	1095	0	0	6	1	0	0	0	0	0	0	0	0	0	0	3	0	0	1	7	1	0	0	0	0	0	0	0	0	0	0	0	0	0
393	1.8	1	1	64	83	22010	0	2	1	25	13	1	0	1	1	1081	0	99	6	1	0	0	0	0	0	0	0	0		0	3	0	0	1	13	1	1	0	0	1	0	0	0	0	1	0	0	0	0
394	1.74	1	0	79	60	14020	1	2	1	52	30	1	0	1	0	1095	0	0	11	1	0	1	0	0	0	0	0	0	0	0	2	1	0	1	30	0	0	0	0	0	0	0	0	0	0	0	0	0	1
395	5.03	1	0	39	16	11060	0	2	1	21	17	1	0	1	0	1095	0	0	7	1	0	0	0	0	0	0	0	0	0	1	2	1	0	1	17	0	0	0	0	0	0	0	0	0	0	0	1	0	0
396	2.72	1	0	48	26	10020	0	1	2	34	24	0	0	1	0	1095	0	0	9	1	0	0	0	0	0	0	0	0	0	0	5	0	0	1	24	0	0	0	0	0	0	0	0	0	1	0	0	0	0
397	2.72	1	0	44	26	10020	0	1	0	26	19	0	0	0	0	1095	0	0	5	1	0	1	0	0	0	0	0	0	0	0	5	1	0	1	19	0	0	0	0	1	0	0	0	0	0	0	0	0	1
398	11.83	1	1	65	83	22010	1	1	1	35	17	1	0	1	1	1037	0	0	9	1	1	0	1	0	0	0	0	0	0	0	3	2	0	1	17	1	0	0	0	0	0	0	0	0	0	0	0	1	0
399	5.59	1	0	30	60	16990	0	1	0	18	18	0	0	0	0	1095	0	0	5	1	0	0	0	0	0	0	0	0	0	0	1	0	0	1	18	0	0	0	0	0	0	0	0	0	1	0	0	0	0
400	2.58	1	0	59	26	10020	0	1	2	42	35	0	0	1	0	1095	0	0	6	1	0	0	0	0	0	0	0	0	0	0	5	0	0	1	35	0	0	0	0	0	0	0	0	0	0	0	0	0	0
401	4.77	1	0	71	63	10990	1	2	0	51	36	0	0	0	0	1095	0	0	13	1	0	0	0	0	0	0	0	0	0	0	5	0	0	1	36	0	1	0	0	0	0	0	0	0	0	0	0	0	0
402	3.62	1	0	47	14	11020	0	1	0	24	17	1	0	0	0	1095	0	0	10	1	0	1	0	0	0	0	0	0	0	0	3	1	0	1	17	0	0	0	0	0	0	0	0	0	0	0	0	0	1
403	4.02	1	0	39	22	10040	0	2	0	27	24	0	0	0	0	1095	0	0	6	1	0	0	0	0	0	0	0	0	0	0	2	0	0	1	24	1	1	1	0	0	0	1	0	0	0	0	0	0	0
404	1.8	0	1	83	91	21990	0	2	0	32	14	0	0	0	0	1095	0	0	6	1	0	1	0	0	0	0	0	0	0	0	3	1	0	1	14	0	0	0	0	0	0	0	0	0	0	0	0	0	1
405	1.81	1	1	28	72	20990	0	1	1	27	23	0	0	1	0	1095	0	0	6	1	0	0	0	0	0	0	0	0	0	0	3	0	0	1	23	1	0	0	0	0	0	0	0	0	0	0	0	0	0
406	3.92	0	1	52	81	22060	0	1	0	21	14	0	0	0	1	894	0	99	6	1	1	0	0	0	0	0	0	0		0	3	1	0	1	14	0	0	0	0	0	0	0	0	0	0	0	0	1	0
407	0.9	1	0	76	11	11070	0	2	1	37	21	1	0	1	0	1095	0	99	6	1	1	0	1	0	0	0	0	0		1	1	3	0	1	21	0	0	0	0	0	1	0	0	0	1	0	1	1	0
408	13.96	1	1	75	94	22990	0	1	3	62	26	1	1	1	0	1095	0	0	10	1	0	1	0	0	0	0	0	0	0	0	3	1	0	1	26	1	1	0	0	0	0	1	0	0	1	0	0	0	1
409	11.82	1	0	53	64	12040	0	1	2	34	20	0	0	1	0	1095	0	0	8	1	0	0	0	0	0	0	0	0	0	0	1	0	0	1	20	1	0	0	0	1	0	0	0	0	0	0	0	0	0
410	2.19	1	0	62	63	10050	0	2	0	20	8	0	0	0	1	690	0	0	2	0	0	0	1	0	0	0	0	0	0	0	1	1	0	0	8	0	0	0	0	0	0	1	0	0	0	0	0	0	0
411	2.8	1	0	63	64	12010	0	1	3	50	29	0	1	1	1	291	0	0	10	1	0	0	0	0	0	0	0	0	0	0	1	0	0	0	29	0	0	0	1	0	0	0	0	0	0	0	0	0	0
412	9.72	0	1	73	740	20025	0	1	0	36	18	0	0	0	0	1095	0	0	9	1	1	1	1	0	0	0	0	0	0	1	3	4	0	1	18	0	0	1	0	0	0	0	0	0	1	0	1	1	1
413	3.82	0	1	51	84	25010	0	1	2	26	16	0	0	1	0	1095	0	99	7	1	0	0	0	0	0	0	0	0	1	0	3	1	0	1	16	1	0	0	0	0	0	0	0	0	0	1	0	0	0
414	32.59	1	1	55	94	22990	0	1	2	39	22	0	1	1	0	1095	0	0	17	1	0	0	0	0	0	0	0	0	0	0	3	0	0	1	22	1	0	0	1	0	0	0	0	0	1	0	0	0	0
415	4.67	1	1	68	72	20990	1	1	3	50	28	1	1	1	1	192	0	0	9	1	0	1	0	0	0	0	0	0	0	1	3	2	0	1	28	0	1	0	0	0	0	0	1	0	0	0	1	0	1
416	37.49	1	0	48	64	12040	0	1	3	44	25	0	1	1	0	1095	0	0	9	1	0	0	0	0	0	0	0	0	0	0	2	0	0	1	25	0	0	0	0	0	0	0	0	0	0	0	0	0	0
417	1.54	1	0	51	0	17010	0	2	0	24	17	0	0	0	1	406	0	99	5	0	0	1	0	0	0	0	0	0		0	3	1	0	0	17	0	0	0	0	0	0	1	0	0	0	0	0	0	1
418	10.05	1	0	56	16	11060	0	2	1	33	26	1	0	1	1	43	0	0	12	1	1	1	0	0	0	0	0	0	0	1	4	3	0	1	26	0	1	0	0	0	0	0	0	0	0	0	1	1	1
419	2.16	1	0	44	26	10020	0	1	0	34	27	0	0	0	0	1095	0	0	3	0	0	0	0	0	0	0	0	0	0	0	5	0	0	0	27	0	0	0	0	0	0	0	0	0	0	0	0	0	0
420	3.92	0	1	52	91	21010	0	1	0	21	14	1	0	0	0	1095	0	0	7	1	0	0	0	0	0	0	0	0	0	0	3	0	0	1	14	1	0	0	0	0	0	1	0	0	0	0	0	0	0
421	1.87	0	1	59	81	22060	0	2	0	14	7	0	0	0	1	615	0	99	6	1	0	0	0	0	0	0	0	0		0	3	0	0	1	7	0	0	0	0	0	0	0	0	0	0	0	0	0	0
422	9.45	1	1	82	83	22010	0	2	2	63	35	1	0	1	0	1095	0	99	9	1	0	1	0	0	0	0	0	0	1	0	3	2	0	1	35	1	1	0	0	0	0	0	0	0	1	1	0	0	1
423	10.12	1	0	62	16	11060	0	1	3	62	35	1	1	1	0	1095	0	0	13	1	0	0	1	0	0	0	0	0	0	1	1	2	0	1	35	0	0	0	0	0	0	1	0	0	1	0	1	0	0
424	37.9	1	1	40	730	24020	0	1	1	27	8	0	1	1	0	1095	0	0	9	1	0	0	0	0	0	0	0	0	0	0	3	0	0	1	8	0	0	0	0	0	0	0	0	0	0	0	0	0	0
425	3.74	1	0	50	16	11060	0	1	0	45	29	1	0	0	0	1095	0	0	9	1	0	1	0	0	0	0	0	0	0	0	2	1	0	1	29	1	0	1	0	0	0	0	0	0	0	0	0	0	1
426	7.85	1	1	65	83	22030	1	1	0	33	21	1	0	0	1	183	0	0	9	1	1	0	1	0	0	0	0	0	0	0	4	2	0	1	21	0	0	0	0	0	0	0	0	0	0	0	0	1	0
427	1.88	1	1	81	72	20020	0	1	0	34	10	0	0	0	1	794	0	0	7	1	0	1	1	0	0	0	0	0	0	0	3	2	0	1	10	1	0	0	0	0	0	0	1	0	1	0	0	0	1
428	1.53	1	1	44	90	27990	0	1	3	35	8	0	1	1	0	1095	0	0	7	0	0	0	0	0	0	0	0	0	0	0	3	0	0	0	8	0	0	0	0	0	0	0	1	0	1	0	0	0	0
429	3.55	1	1	74	72	20020	0	2	0	36	21	0	0	0	0	1095	0	0	7	1	0	0	0	0	0	0	0	0	0	0	3	0	0	1	21	0	1	0	0	0	1	0	0	0	1	0	0	0	0
430	1.49	1	0	72	60	14020	2	1	1	35	11	1	0	1	1	878	0	0	7	1	1	1	1	0	0	0	0	0	0	0	2	3	0	1	11	0	1	0	0	0	1	0	0	0	0	0	0	1	1
431	2.1	1	0	60	63	10050	0	2	1	25	13	0	0	1	1	427	0	99	5	1	0	1	1	0	0	0	0	0		1	1	3	0	1	13	0	0	0	0	0	1	1	0	0	1	0	1	0	1
432	2.93	1	0	28	16	11060	0	1	0	25	25	0	0	0	0	1095	0	0	4	0	0	0	0	0	0	0	0	0	0	0	4	0	0	0	25	0	0	0	0	0	0	0	0	0	0	0	0	0	0
433	1.57	1	1	45	91	21010	0	2	0	28	21	0	0	0	0	1095	0	0	2	0	0	0	0	0	0	0	0	0	0	0	3	0	0	0	21	0	0	0	0	0	0	1	0	0	0	0	0	0	0
434	1.38	1	0	34	62	13040	0	2	0	13	13	0	0	0	0	1095	0	0	2	0	0	0	0	0	0	0	0	0	0	0	5	0	0	0	13	0	0	0	0	1	0	0	0	0	0	0	0	0	0
435	3.5	1	1	65	91	21990	0	1	1	36	24	0	0	1	0	1095	0	0	8	1	0	1	0	0	0	0	0	0	0	0	3	1	0	1	24	0	0	0	0	0	1	0	0	0	0	0	0	0	1
436	2.76	1	1	49	94	22050	1	2	3	46	26	0	1	1	0	1095	0	99	13	1	0	1	0	0	0	1	0	1		0	3	3	0	1	26	1	0	0	0	0	0	0	0	0	1	0	0	0	1
437	7.32	1	0	73	64	12040	1	1	0	35	17	1	0	0	0	1095	0	99	6	0	1	1	0	0	0	0	0	0		0	1	2	0	0	17	0	0	0	0	0	1	0	0	0	1	0	0	1	1
438	12.42	1	0	47	61	11990	0	2	1	33	20	1	0	1	0	1095	0	0	7	0	0	1	0	0	0	0	1	1	0	1	5	4	0	0	20	0	0	0	0	0	0	0	0	0	1	0	1	0	1
439	2.86	0	1	72	81	22060	1	1	0	31	13	0	0	0	0	1095	0	0	7	1	0	0	0	0	1	0	0	0	0	0	3	1	0	1	13	1	0	0	0	0	0	0	0	0	1	0	0	0	0
440	4.69	1	1	62	90	27990	1	2	0	35	17	1	0	0	1	256	0	0	7	1	0	1	1	0	0	0	0	0	0	0	3	2	0	1	17	1	0	0	0	1	0	0	0	0	0	0	0	0	1
441	1.25	1	0	55	60	18010	0	1	3	27	8	0	1	1	0	1095	0	99	6	0	0	1	0	0	0	0	0	0		0	2	1	0	0	8	0	0	0	0	1	0	0	0	0	0	0	0	0	1
442	7.79	1	1	68	71	20010	0	1	0	53	38	0	0	0	0	1095	0	99	13	1	1	0	1	0	0	0	0	0		0	3	2	0	1	38	1	0	0	0	0	0	1	0	1	1	0	0	1	0
443	1.57	1	1	59	94	22990	0	1	1	43	36	1	0	1	0	1095	0	0	11	1	0	0	0	0	0	0	0	0	0	0	3	0	0	1	36	1	1	0	0	0	0	0	0	0	0	0	0	0	0
444	2.23	1	0	66	63	10050	0	1	0	20	8	0	0	0	0	1095	0	0	2	0	0	1	1	0	0	0	0	1	0	0	5	3	0	0	8	0	0	0	0	0	0	1	0	0	0	0	0	0	1
445	7.03	1	1	72	94	22990	0	1	3	59	24	1	1	1	0	1095	0	0	12	1	0	1	0	0	0	0	0	0	0	1	3	2	0	1	24	1	1	0	0	1	1	0	0	0	1	0	1	0	1
446	8.12	1	1	78	83	22010	2	2	0	45	29	1	0	0	1	86	0	99	8	1	0	1	0	0	0	0	1	0		0	3	2	0	1	29	1	1	0	0	0	0	0	0	0	0	0	0	0	1
447	2.1	1	0	26	64	12040	0	2	0	15	15	0	0	0	0	1095	0	99	4	0	0	0	0	0	0	0	0	0		1	2	1	0	0	15	0	0	0	0	0	0	0	0	0	0	0	1	0	0
448	2.64	1	1	79	71	20010	1	1	3	36	16	0	0	1	1	58	0	0	6	1	1	1	1		0	0	0	0	0	0	3	3	0	1	16	1	0	0	0	0	1	0	0	0	0	0	0	1	1
449	8.35	1	1	68	81	22060	0	1	3	37	22	1	1	1	1	451	0	0	10	1	0	0	0	0	0	0	0	0	0	0	3	0	0	1	22	1	0	0	0	0	0	0	0	0	0	0	0	0	0
450	4.28	1	0	56	26	10020	0	1	1	48	41	0	0	1	0	1095	0	0	8	1	0	0	0	0	0	0	0	0	0	0	5	0	0	1	41	0	0	0	0	0	0	0	0	0	0	0	0	0	0
451	1.41	1	0	72	61	11990	0	1	0	28	13	0	0	0	0	1095	0	99	3	0	1	1	0	1	0	0	0	0		1	1	4	0	0	13	0	0	0	0	0	0	0	0	0	0	0	1	1	1
452	4.86	0	1	79	71	20010	1	1	3	43	16	0	0	1	1	74	0	0	13	1	0	0	0	0	0	0	0	0	0	0	3	0	0	1	16	1	0	0	0	0	0	0	0	0	0	0	0	0	0
453	41.09	0	1	70	94	22990	1	1	0	32	7	1	1	0	1	41	0	0	9	1	0	1	1	0	0	0	0	0	0	0	3	2	0	1	7	1	0	0	0	0	0	0	0	0	0	0	0	0	1
454	14.8	1	0	56	25	14010	0	1	3	50	26	1	1	1	0	1095	0	0	14	1	0	0	0	0	0	0	0	0	0	0	2	0	0	1	26	0	1	0	0	0	0	0	0	0	0	0	0	0	0
455	9.02	1	0	50	64	12040	0	1	0	46	30	0	0	0	0	1095	0	0	9	1		1		0	0	1	0	0	0	0	2	2	0	1	30	0	0	0	0	0	0	0	0	0	0	0	0	0	1
456	2.03	1	0	48	26	10020	0	1	0	29	19	0	0	0	0	1095	0	0	5	1	0	0	0	0	0	0	0	0	0	0	2	0	0	1	19	0	1	0	0	0	0	0	0	0	0	0	0	0	0
457	9.48	1	0	47	60	14020	1	2	3	46	16	1	1	1	0	1095	0	0	15	1	0	0	0	0	0	0	0	0	0	0	2	0	0	1	16	0	1	0	0	0	0	0	0	0	0	0	0	0	0
458	2.82	1	1	75	71	20010	1	1	0	41	25	0	0	0	0	1095	0	99	10	1	1	0	0	0	0	0	0	0	1	0	3	2	0	1	25	0	0	0	0	0	0	1	0	1	0	1	0	1	0
459	1.42	1	1	60	83	22010	0	2	1	29	17	0	0	1	0	1095	0	99	6	1	0	0	0	0	0	0	0	0		0	3	0	0	1	17	1	0	0	0	0	0	0	0	0	0	0	0	0	0
460	3.2	1	0	66	25	14010	0	2	0	45	29	1	0	0	0	1095	0	0	6	1	0	1	0	0	0	0	0	0	0	0	2	1	0	1	29	1	1	0	0	0	0	1	0	0	0	0	0	0	1
461	1.85	0	1	81	740	20030	1	2	0	18	0	0	0	0	0	1095	0	99	7	1	0	1	0	0	0	0	0			1	3	2	0	1	0	0	0	0	0	0	0	0	0	0	0	0	1	0	1
462	16.84	1	0	51	64	12990	1	2	0	29	19	0	0	0	1	556	0	0	6	1	0	0	0	0	0	0	0	0	0	0	2	0	0	1	19	0	0	0	0	0	0	0	0	0	0	0	0	0	0
463	4.24	1	0	66	30	15020	3	2	1	23	11	0	0	1	0	1095	0	0	4	1	1	1	0	0	0	0	0	0	0	0	1	2	0	0	11	0	0	0	0	1	0	0	0	0	0	0	0	1	1
464	1.91	0	1	57	81	22060	0	1	1	14	7	0	0	1	0	1095	0	0	5	1	0	0	0	0	0	0	0	0	0	0	3	0	0	1	7	1	0	0	0	0	0	0	0	0	1	0	0	0	0
465	1.44	1	1	60	71	20010	0	1	0	25	13	0	0	0	0	1095	0	0	4	0	0	1	0	0	0	0	0	0	0	0	3	1	0	0	13	1	0	0	0	1	0	1	0	0	0	0	0	0	1
466	2.69	1	0	57	15	11080	0	1	0	17	10	0	0	0	0	1095	0	0	3	0	0	1	0	0	0	0	0	0	0	0	4	1	0	0	10	0	0	0	0	0	0	0	0	0	0	0	0	0	1
467	5.63	0	1	56	72	20050	0	1	2	22	15	0	0	1	0	1095	0	0	8	1	0	0	1	0	0	0	0	0	0	0	3	1	0	1	15	1	0	0	0	0	0	0	0	0	0	0	0	0	0
468	6.12	1	1	86	71	20010	0	1	0	33	15	0	0	0	0	1095	0	0	8	1	0	1	1	0	0	0	0	0	0	0	3	2	0	1	15	1	1	0	0	0	0	0	0	1	0	0	0	0	1
469	1.18	1	1	75	71	20010	1	2	2	44	15	0	0	1	1	620	0	99	8	1	1	0	1	1	0	0	0	0		0	3	3	0	1	15	1	0	0	0	0	1	0	0	0	0	0	0	1	0
470	4.2	1	0	69	26	10020	0	1	1	34	19	0	0	1	0	1095	0	99	8	1	0	1	0	0	0	0	0	0		0	5	1	0	1	19	0	0	0	0	0	0	0	0	0	0	0	0	0	1
471	1.78	1	1	52	90	25990	0	1	2	30	17	1	0	1	0	1095	0	0	10	1	1	1	1	0	0	0	0	0	0	1	3	4	0	1	17	0	0	0	0	0	0	0	0	0	0	0	1	1	1
472	3.7	0	1	57	81	22060	0	1	2	36	29	0	0	1	0	1095	0	99	8	1	0	1	0	0	0	0	0	0	1	0	3	2	0	1	29	1	0	0	0	0	0	0	0	0	0	1	0	0	1
473	2.98	0	1	75	740	20025	0	1	0	27	5	0	0	0	0	1095	0	0	8	1	0	1	0	0	0	0	0	0	0	0	1	1	0	1	5	1	0	0	0	0	0	0	0	0	0	0	0	0	1
474	2.13	1	1	76	71	20010	0	1	1	32	10	0	0	1	0	1095	0	0	6	0	0	1	0	0	1	0	0	0	0	0	3	2	0	0	10	1	1	0	0	0	1	0	0	0	0	0	0	0	1
475	2.32	1	1	91	83	22010	0	1	2	48	30	1	0	1	0	1095	0	0	6	1	0	0	0	0	0	0	0	0	0	0	3	0	0	1	30	0	0	0	0	1	0	0	0	0	0	0	0	0	0
476	3.95	0	1	60	94	22990	1	1	1	36	20	0	0	1	0	1095	0	0	4	1	0	0	0	0	0	0	0	0	0	0	3	0	0	1	20	1	0	0	0	0	0	0	0	0	0	0	0	0	0
477	1.85	0	1	67	81	22060	0	1	0	27	15	0	0	0	0	1095	0	0	6	1	0	0	1	0	0	0	0	0	0	1	3	2	0	1	15	1	0	0	0	0	0	0	0	0	0	0	1	0	0
478	1.9	0	1	74	71	20040	0	1	0	22	7	0	0	0	0	1095	0	0	6	1	1	1	1	0	0	0	0	0	0	0	3	3	0	1	7	1	0	0	0	0	1	0	0	0	1	0	0	1	1
479	5.73	0	1	59	91	21990	0	2	0	15	8	0	0	0	0	1095	0	99	5	1	0	0	0	0	0	0	0	0		0	3	0	0	1	8	0	0	0	0	0	0	0	0	0	0	0	0	0	0
480	2.03	0	1	70	740	20025	0	2	1	22	7	0	0	1	0	1095	0	0	5	1	0	1	1	0	0	0	0	0	0	0	3	2	0	1	7	1	0	0	0	0	0	0	0	0	0	0	0	0	1
481	19.77	1	1	69	94	22990	0	1	3	48	22	0	1	1	0	1095	0	99	10	1	0	1	1	1	0	0	0	0		0	3	3	0	1	22	1	0	0	0	0	0	0	0	0	0	0	0	0	1
482	8.07	1	1	63	72	20990	1	1	0	36	24	0	0	0	1	296	0	0	10	1	1	1	1	0	0	0	0	0	0	1	3	4	0	1	24	1	0	0	0	0	1	1	0	0	1	0	1	1	1
483	3.57	1	0	80	16	11060	1	1	0	42	24	1	0	0	0	1095	0	0	9	1	0	1	1	1	0	0	1	0	0	0	1	4	0	1	24	0	0	0	0	0	0	0	0	0	1	0	0	0	1
484	14.03	1	1	46	94	22990	0	2	3	47	21	1	1	1	1	76	0	0	9	1	0	1	0	0	0	0	0	0	0	0	3	1	0	1	21	0	1	0	0	0	0	0	0	0	0	0	0	0	1
485	1.85	0	1	64	94	22990	0	2	0	24	12	0	0	0	0	1095	0	0	6	1	0	1	0	0	0	0	0	0	0	0	3	1	0	1	12	1	0	0	0	0	0	0	0	0	1	0	0	0	1
486	0.82	0	1	69	740	20035	1	1	0	22	7	0	0	0	0	1095	0	0	5	0	0	1	0	0	0	0	0	0	0	0	4	1	0	0	7	1	0	0	0	0	0	0	0	0	0	0	0	0	1
487	3.88	0	1	67	71	20040	1	2	1	30	18	0	0	1	1	50	0	0	8	1	1	1	0	0	0	0	0	0	0	0	3	2	0	1	18	0	0	0	0	0	0	0	0	0	0	0	0	1	1
488	1.78	0	1	66	84	25010	0	1	0	30	18	0	0	0	0	1095	0	99	8	1	0	1	0	0	0	0	0	0	1	0	3	2	0	1	18	1	1	0	0	0	0	0	0	0	0	1	0	0	1
489	1.97	0	1	88	740	20030	0	2	0	33	15	0	0	0	1	35	0	99	8	1	0	0	0	1	0	0	0	0		0	1	1	0	1	15	0	0	0	0	0	0	1	0	0	1	0	0	0	0
490	2.07	0	1	81	740	20030	0	1	0	29	11	0	0	0	0	1095	0	0	6	1	0	0	0	0	0	0	0	0	0	1	3	1	0	1	11	1	0	0	0	0	0	0	0	0	0	0	1	0	0
491	2.94	0	1	80	740	20035	1	2	1	33	11	0	0	1	0	1095	0	0	7	1	0	1	1	0	0	0	0	0	0	0	1	2	0	1	11	1	0	0	0	0	1	0	0	0	1	0	0	0	1
492	3.1	0	1	57	740	20030	0	1	0	21	11	0	0	0	0	1095	0	99	9	1	0	0	0	0	0	0	0	0		0	1	0	0	1	11	1	0	0	0	1	0	0	0	0	1	0	0	0	0
493	1.88	0	1	67	740	20025	1	1	0	23	11	0	0	0	0	1095	0	0	9	1	0	1	0	0	0	0	0	0	0	1	1	2	0	1	11	0	0	0	0	0	1	0	0	0	0	0	1	0	1
494	1.7	0	1	44	740	20025	0	1	0	20	13	0	0	0	0	1095	0	0	5	1	0	0	0	0	0	0	0	0	0	1	2	1	0	1	13	1	0	0	0	0	0	1	0	0	0	0	1	0	0
495	1.97	0	1	54	740	20025	1	1	0	20	13	0	0	0	0	1095	0	0	4	0	0	1	1	0	0	0	0	0	0	0	3	2	0	0	13	0	0	0	0	0	0	0	0	0	0	0	0	0	1
496	2.02	0	1	74	740	20030	0	2	0	20	5	0	0	0	0	1095	0	99	6	1	0	1	0	0	0	0	0	0		1	3	2	0	1	5	0	0	0	0	0	1	0	0	0	1	0	1	0	1
497	0.97	0	1	80	740	20025	0	1	0	35	14	0	0	0	0	1095	0	99	6	1	0	1	1	0	0	0	1	0		0	2	3	0	1	14	0	0	0	0	0	0	0	0	0	0	0	0	0	1
498	1.95	0	1	63	740	20030	0	2	0	29	14	0	0	0	0	1095	0	99	8	1	0	1	0	1	0	1	0	0		1	1	4	0	1	14	0	0	0	0	0	1	0	0	0	1	0	1	0	1
499	18.77	0	1	63	740	20030	1	1	3	30	15	0	1	1	0	1095	0	0	12	1	1	1	0	0	0	0	0	0	0	0	3	2	0	1	15	1	0	0	0	0	1	0	0	0	1	0	0	1	1
500	1.86	0	1	67	740	20035	0	1	0	22	7	0	0	0	0	1095	0	0	6	1	0	1	0	0	0	0	0	0	0	1	3	2	0	1	7	0	0	0	0	0	0	0	0	0	0	0	1	0	1
501	4.95	0	1	75	740	20025	0	2	1	33	14	0	0	1	0	1095	0	99	7	1	0	1	1	0	0	0	0	0		1	3	3	0	1	14	0	0	0	0	0	1	0	0	0	1	0	1	0	1
502	5.74	0	1	62	740	20035	0	2	0	31	13	0	0	0	0	1095	0	0	10	1	0	0	0	0	0	0	0	1	0	0	3	1	0	1	13	1	0	1	0	0	1	0	0	0	1	0	0	0	0
503	1.91	0	1	56	740	20025	0	1	0	33	23	0	0	0	0	1095	0	99	6	1	0	0	0	1	0	0	0	0		0	3	1	0	1	23	0	1	0	0	0	0	0	0	0	0	0	0	0	0
504	4	0	1	61	740	20025	0	1	3	35	11	0	0	1	0	1095	0	99	8	1	0	1	0	0	0	0	0	1		1	3	3	0	1	11	0	0	0	0	0	0	0	0	0	0	0	1	0	1
505	5.39	1	1	38	72	20990	1	2	3	29	23	0	0	1	0	1095	0	0	6	1	0	0	0	1	0	0	0	0	0	0	3	1	0	1	23	0	0	0	0	0	1	0	0	0	1	0	0	0	0
506	2	0	1	70	740	20035	1	1	0	26	11	0	0	0	0	1095	0	0	5	1	0	0	0	0	0	0	0	0	0	0	3	0	0	1	11	0	0	0	0	0	1	0	0	0	0	0	0	0	0
507	3.06	0	1	87	740	20030	0	2	0	33	15	0	0	0	1	977	0	0	7	1	0	1	0	0	0	0	0	0	0	0	3	1	0	1	15	0	0	0	0	0	1	0	0	0	0	0	0	0	1
508	4.98	0	1	72	740	20025	0	1	1	26	11	0	0	1	0	1095	0	0	7	1	0	1	1	0	0	0	0		0	1	3	3	0	1	11	0	0	0	0	0	1	0	0	0	1	0	1	0	1
509	1.7	0	1	61	740	20025	0	1	0	28	13	0	0	0	0	1095	0	0	8	1	0	1	0	0	0	0	0	0	0	0	3	1	0	1	13	0	0	0	0	0	0	0	0	0	0	0	0	0	1
510	8.7	1	1	60	72	20990	1	1	3	35	13	0	1	1	0	1095	0	0	10	1	0	0	0	1	0	0	0	1	0	0	3	2	0	1	13	0	0	0	0	0	1	0	0	0	1	0	0	0	0
511	2.87	1	0	70	22	10040	0	2	2	35	17	0	0	1	0	1095	0	0	8	1	0	1	0	0	0	0	0	0	0	1	1	2	0	1	17	0	0	0	0	0	0	0	0	0	1	0	1	0	1
512	5.88	1	1	46	740	20025	0	1	0	32	25	1	0	0	0	1095	0	0	5	1	0	0	0	0	0	0	0	0	0	0	3	0	0	1	25	1	1	1	0	0	0	1	0	0	0	0	0	0	0
513	2.96	0	1	63	740	20025	0	2	0	28	13	0	0	0	0	1095	0	0	5	1	0	1	0	0	0	0	0	1	0	1	3	3	0	1	13	0	0	0	0	0	0	0	0	0	1	0	1	0	1
514	2.82	1	1	47	740	20030	1	1	0	26	19	0	0	0	0	1095	0	0	9	1	0	0	0	0	0	0	0	0	0	0	3	0	0	1	19	0	0	0	0	0	0	0	0	0	1	0	0	0	0
515	5.06	0	1	77	740	20030	1	2	1	31	15	0	0	1	0	1095	0	0	7	1	0	1	0	0	0	0	0	0	0	0	3	1	0	1	15	1	0	0	0	0	1	0	0	0	0	0	0	0	1
516	2.58	0	1	77	740	20025	1	2	0	27	11	0	0	0	0	1095	0	0	5	1	0	1	0	0	0	0	0	0	0	0	4	1	0	1	11	0	0	0	0	0	1	0	0	0	0	0	0	0	1
517	2.9	0	1	63	740	20030	0	1	0	23	11	0	0	0	1	99	0	0	5	1	0	1	0	0	1	0	0	0	0	0	3	2	0	1	11	0	0	0	0	0	1	0	0	0	1	0	0	0	1
518	1.98	0	1	56	740	20025	0	1	0	28	21	0	0	0	0	1095	0	0	6	1	0	0	0	0	0	0	0	0	0	0	3	0	0	1	21	1	0	0	0	0	0	0	0	0	0	0	0	0	0
519	3.77	0	1	47	740	20035	1	1	1	21	14	0	0	1	0	1095	0	0	9	1	0	0	0	0	0	0	0	0	0	0	1	0	0	1	14	0	0	0	0	0	0	0	0	0	0	0	0	0	0
520	2.22	1	1	80	740	20025	0	1	0	31	13	0	0	0	0	1095	0	0	3	1	0	1	1	1	0	0	0	0	0	0	3	3	0	1	13	0	0	0	0	0	0	0	0	0	0	0	0	0	1
521	1.76	0	1	70	740	20025	1	1	0	20	5	0	0	0	0	1095	0	0	4	1	0	0	0	0	0	0	0	0	0	0	5	0	0	1	5	0	0	0	0	0	0	0	0	0	0	0	0	0	0
522	11.92	1	1	40	72	20990	2	1	3	42	32	0	1	1	0	1095	0	0	12	1	0	0	0	1	0	0	0	1	0	0	3	2	0	1	32	0	0	0	0	0	1	0	0	0	1	0	0	0	0
523	1.81	0	1	66	740	20025	1	1	0	26	11	0	0	0	1	785	0	0	6	1	0	1	0	0	0	0	0	0	0	1	3	2	0	1	11	0	0	0	0	0	1	0	0	0	1	0	1	0	1
524	2.62	1	1	35	740	20025	0	1	1	25	25	0	0	1	0	1095	0	0	6	1	0	1	0	1	0	0	0	0	0	0	3	2	0	1	25	1	0	1	0	0	1	0	0	0	0	0	0	0	1
525	2.87	0	1	63	740	20030	0	2	0	19	7	0	0	0	0	1095	0	0	6	1	0	0	0	0	0	0	0	0	0	0	3	0	0	1	7	1	0	0	0	0	0	0	0	0	0	0	0	0	0
526	2.06	1	0	85	61	11990	0	2	1	35	11	1	0	1	0	1095	0	0	8	1	0	1	1	0	0	0	0	0	0	0	1	2	0	1	11	0	0	0	0	0	0	0	0	0	0	0	0	0	1
527	1.95	0	1	59	740	20030	1	1	0	13	6	0	0	0	0	1095	0	0	6	1	0	0	0	0	0	0	0	0	0	0	5	0	0	1	6	0	0	0	0	0	0	0	0	0	0	0	0	0	0
528	3.01	0	1	68	740	20030	1	2	0	20	5	0	0	0	0	1095	0	0	5	1	0	0	0	0	0	0	1	0	0	0	3	1	0	1	5	0	0	0	0	0	1	0	0	0	0	0	0	0	0
529	1.76	1	1	73	740	20025	0	1	0	39	24	0	0	0	0	1095	0	0	8	1	0	0	0	0	0	0	0	0	0	0	3	0	0	1	24	1	0	0	0	0	1	0	0	0	0	0	0	0	0
530	2.87	0	1	68	72	20990	0	2	0	17	5	0	0	0	0	1095	0	0	6	1	0	1	0	0	0	0	0	0	0	0	3	1	0	1	5	1	0	0	0	0	1	0	0	0	1	0	0	0	1
531	1.89	0	1	78	740	20025	0	1	0	21	5	0	0	0	0	1095	0	0	4	1	0	1	0	0	0	0	0	0	0	0	3	1	0	1	5	0	0	0	0	0	0	0	0	0	0	0	0	0	1
532	1.94	0	1	63	740	20025	0	1	0	26	11	0	0	0	0	1095	0	0	6	1	0	1	0	1	0	0	0	1	0	1	3	4	0	1	11	0	0	0	0	0	1	0	0	0	1	0	1	0	1
533	3.6	0	1	56	740	20025	0	1	1	22	15	1	0	1	0	1095	0	0	3	1	0	0	0	0	0	0	0	0	0	0	3	0	0	1	15	0	0	0	0	0	1	0	0	0	0	0	0	0	0
534	1.02	1	1	79	740	20025	2	1	0	38	19	0	0	0	0	1095	0	0	8	1	0	0	0	0	0	0	0	0	0	0	3	0	0	1	19	0	0	0	0	0	0	1	0	0	0	0	0	0	0
535	1.96	0	1	67	740	20025	1	1	1	20	8	0	0	1	0	1095	0	0	3	1	0	1	0	0	0	0	0	0	0	0	5	1	0	1	8	1	0	0	0	0	1	0	0	0	0	0	0	0	1
536	1.91	0	1	65	740	20035	0	1	0	26	11	0	0	0	0	1095	0	0	8	1	0	1	1	0	0			1	0	0	5	3	0	1	11	0	0	0	0	0	1	0	0	0	0	0	0	0	1
537	5.93	0	1	63	740	20025	2	1	1	29	14	0	0	1	0	1095	0	0	6	1	1	1	1	0	0	0	0	0	0	0	3	3	0	1	14	0	0	0	0	0	1	0	0	0	1	0	0	1	1
538	5.59	1	1	64	71	20010	0	1	2	17	5	0	0	1	0	1095	0	0	7	1	0	1	0	0	0	0	0	0	0	0	2	1	0	1	5	0	0	0	0	0	1	1	0	0	0	0	0	0	1
539	3.94	0	1	58	740	20030	0	2	0	18	11	0	0	0	0	1095	0	0	7	1	0	0	0	0	0	0	0	0	0	0	1	0	0	1	11	0	0	0	0	0	1	0	0	0	0	0	0	0	0
540	1.82	0	1	71	740	20025	0	1	1	28	13	0	0	1	0	1095	0	99	4	1	0	0	0	0	0	0	0	0		0	1	0	0	1	13	0	0	0	0	0	0	0	0	0	0	0	0	0	0
541	1.97	0	1	65	740	20025	0	1	0	35	23	0	0	0	0	1095	0	0	8	1	0	1	0	0	0	0	0	0	0	0	3	1	0	1	23	0	0	0	0	0	0	0	0	0	0	0	0	0	1
542	2.38	1	1	65	740	20030	0	1	1	28	13	0	0	1	0	1095	0	0	8	1	0	0	0	0	0	0	0	0	0	0	3	0	0	1	13	1	0	0	0	0	0	1	0	0	0	0	0	0	0
543	2.81	0	1	73	740	20025	0	1	0	29	14	0	0	0	0	1095	0	99	8	1	0	0	0	1	0	0	0	0		0	3	1	0	1	14	1	0	0	0	0	1	1	0	0	1	0	0	0	0
544	1.92	0	1	40	740	20030	0	2	0	18	11	0	0	0	0	1095	0	0	3	1	0	0	0	1	0	0	0	0	0	0	3	1	0	1	11	0	0	0	0	0	1	0	0	0	0	0	0	0	0
545	1.03	0	1	79	740	20035	0	1	0	30	14	0	0	0	0	1095	0	99	8	1	0	1	0	0	0	0	0	0		0	3	1	0	1	14	1	0	0	0	0	1	0	0	0	1	0	0	0	1
546	1.88	0	1	74	740	20025	0	2	0	36	18	1	0	0	0	1095	0	99	6	1	1	1	1	1	0	0	0	0		0	3	4	0	1	18	1	0	0	0	0	1	0	0	0	0	0	0	1	1
547	2.1	1	0	82	26	10020	0	2	0	28	10	0	0	0	0	1095	0	99	4	0	0	1	0	0	0	0	0	0		0	1	1	0	0	10	0	0	0	0	0	0	0	0	0	1	0	0	0	1
548	18.64	1	1	63	91	21990	1	2	2	20		0	0	1	0	1095	0	0	11	1	0	0	0	0	0	0	1	0	0	0	5	1	0	1	20	0	0	0	0	0	0	0	0	0	0	0	0	0	0
549	2.03	0	1	84	740	20035	0	2	0	32	11	0	0	0	0	1095	0	99	8	1	0	1	1	1	0	0	0	1		1	3	5	0	1	11	0	0	0	0	0	1	0	0	0	0	0	1	0	1
550	5	0	1	78	740	20030	2	2	1	27	11	0	0	1	0	1095	0	0	6	1	0	1	0	0	0	0	0	0	0	0	3	1	0	1	11	1	0	0	0	0	1	0	0	0	1	0	0	0	1
551	0.81	1	1	77	740	20025	0	1	0	38	19	0	0	0	0	1095	0	0	6	1	0	0	0	0	0	0	0	0	0	0	3	0	0	1	19	1	0	0	0	0	0	0	0	0	1	0	0	0	0
552	2.74	0	1	73	71	20010	0	1	1	31	16	0	0	1	0	1095	0	0	10	1	0	0	0	0	0	0	0	0	0	0	3	0	0	1	16	1	0	0	0	0	0	0	0	0	1	0	0	0	0
553	4.72	0	1	63	71	20010	0	1	3	30	11	0	0	1	0	1095	0	99	8	1	0	0	0	0	0	0	0	0		0	3	0	0	1	11	1	0	0	0	0	1	0	0	0	0	0	0	0	0
554	4.9	0	1	84	740	20035	1	1	1	43	22	0	0	1	0	1095	0	0	12	1	0	1	0	1	0	0	0	1	0	0	3	3	0	1	22	0	0	0	0	0	0	0	0	0	0	0	0	0	1
555	1.9	0	1	84	740	20025	0	1	0	34	13	0	0	0	0	1095	0	0	5	1	0	1	0	0	0	0	0	0	0	0	3	1	0	1	13	0	0	0	0	0	0	0	0	0	0	0	0	0	1
556	3.85	0	1	60	740	20030	0	1	1	32	14	1	0	1	0	1095	0	0	10	1	0	0	0	0	0	0	0	0	0	0	3	0	0	1	14	1	0	0	0	0	0	1	0	0	0	0	0	0	0
557	2.02	0	1	59	740	20030	0	1	0	24	13	0	0	0	0	1095	0	0	7	1	0	1	0	0	0	0	0	0	0	0	3	1	0	1	13	0	0	0	0	0	1	0	0	0	1	0	0	0	1
558	1.86	1	1	63	740	20030	0	2	2	32	13	0	0	1	1	793	0	0	6	1	0	0	0	1	0	0	0	0	0	0	3	1	0	1	13	0	1	1	0	0	0	1	0	0	1	0	0	0	0
559	2.25	1	1	72	740	20030	0	2	0	36	21	0	0	0	0	1095	0	0	2	0	0	0	0	0	0	0	0	0	0	0	4	0	0	0	21	0	0	0	0	0	1	0	0	0	1	0	0	0	0
560	1.94	0	1	72	740	20025	0	1	0	27	12	0	0	0	0	1095	0	0	8	1	0	1	0	0	0	0	0	0	0	0	1	1	0	1	12	0	0	0	0	0	1	0	0	0	0	0	0	0	1
561	2.14	0	1	83	740	20030	1	2	0	29	11	0	0	0	0	1095	0	0	6	1	0	1	0	0	0	0	0	0	0	0	1	1	0	1	11	0	0	0	0	0	0	0	0	0	0	0	0	0	1
562	1.94	0	1	82	740	20025	1	2	0	39	18	0	0	0	0	1095	0	0	8	1	0	1	1	0	0	0	0	0	0	1	1	3	0	1	18	0	0	0	0	0	0	0	0	0	0	0	1	0	1
563	4.57	1	1	23	91	21990	1	1	2	15	12	0	0	1	0	1095	0	99	7	1	1	0	0	0	0	0	0	0		0	1	1	0	1	12	1	0	0	0	0	0	0	0	0	0	0	0	1	0
564	5	0	1	79	740	20035	0	2	2	29	13	0	0	1	1	684	0	0	8	1	0	1	1	0	0	0	0	0	0	1	1	3	0	1	13	0	0	0	0	0	1	0	0	0	1	0	1	0	1
565	5.18	1	1	64	740	20030	0	1	0	38	26	0	0	0	1	698	0	0	10	1	0	0		1	0	0	0	1	0	0	1	2	0	1	26	0	1	0	0	0	1	0	0	0	1	0	0	0	0
566	1.96	0	1	70	740	20025	1	1	0	30	15	0	0	0	0	1095	0	0	8	1	0	0	0	0	0	0	0	0	0	0	1	0	0	1	15	1	0	0	0	0	1	0	0	0	1	0	0	0	0
567	6.01	1	0	79	26	10020	0	1	3	73	34	1	1	1	1	162	0	99	14	1	1	1	1	0	0	0	0	0		0	1	3	0	1	34	0	1	0	1	0	0	0	0	0	1	0	0	1	1
568	25.92	0	1	83	740	20030	0	2	3	42	14	0	1	1	1	570	0	0	8	1	0	1	0	0	0	0	0	0	0	0	3	1	0	1	14	0	0	0	0	0	0	0	0	0	0	0	0	0	1
569	2.82	0	1	61	740	20035	0	1	0	34	16	0	0	0	0	1095	0	0	10	1	0	0	0	0	0	0	0	1	0	0	1	1	0	1	16	0	0	0	0	0	0	0	0	0	0	0	0	0	0
570	6.89	0	1	67	740	20030	0	2	0	26	14	0	0	0	0	1095	0	99	9	1	1	1	0	0	0	0	0	0		0	1	2	0	1	14	1	0	0	0	0	0	0	0	0	0	0	0	1	1
571	4.98	0	1	84	740	20025	0	1	1	37	13	0	0	1	0	1095	0	0	6	1	0	1	0	0	0	0	0	0	0	0	3	1	0	1	13	1	0	0	0	0	1	0	0	0	1	0	0	0	1
572	2.97	0	1	78	740	20030	0	1	1	32	16	0	0	1	0	1095	0	0	7	1	0	1	0	0	0	0	0	0	0	0	1	1	0	1	16	1	0	0	0	0	1	0	0	0	1	0	0	0	1
573	3.02	0	1	54	740	20025	0	1	0	18	11	0	0	0	0	1095	0	99	3	0		1		0	0	0	0	0		1	3	2	0	0	11	0	0	0	0	0	1	0	0	0	0	0	1	0	1
574	1.65	0	1	77	740	20025	1	2	0	27	11	0	0	0	0	1095	0	99	6	1	1	0	0	1	0	0	0	0		0	3	2	0	1	11	0	0	0	0	0	0	0	0	0	0	0	0	1	0
575	1.2	0	1	77	740	20025	0	1	0	27	11	0	0	0	0	1095	0	0	7	1	0	1	0	0	0	0	0	0	0	1	3	2	0	1	11	1	0	0	0	0	0	0	0	0	0	0	1	0	1
576	1.9	0	1	24	740	20030	0	1	0	18	18	0	0	0	0	1095	0	99	8	1	0	0	0	0	0	0	0	0		0	3	0	0	1	18	0	0	0	0	0	0	0	0	0	0	0	0	0	0
577	1.97	0	1	72	740	20030	1	2	0	30	11	0	0	0	0	1095	0	0	6	1	0	0	0	1	0	0	0	1	0	0	3	2	0	1	11	0	0	0	0	0	0	0	0	0	1	0	0	0	0
578	2.64	0	1	59	91	21990	0	1	1	23	16	0	0	1	0	1095	0	99	9	1	1	1	0	0	0	0	1	0		0	5	3	0	1	16	1	0	0	0	0	0	0	0	0	0	0	0	1	1
579	17.26	1	1	54	72	20990	1	2	3	53	23	0	1	1	0	1095	0	0	12	1	0	1	0	1	0	0	0	0	0	0	3	2	1	1	23	0	0	0	0	0	1	0	0	0	0	0	0	0	1
580	2.31	1	1	73	740	20030	0	1	0	36	21	0	0	0	0	1095	0	0	7	1	0	0	0	0	0	0	0	0	0	0	1	0	0	1	21	1	1	0	0	0	0	0	0	1	1	0	0	0	0
581	3	0	1	75	740	20025	1	1	0	30	11	0	0	0	1	335	0	0	7	1	0	0	0	0	0	0	0	1	0	0	3	1	0	1	11	1	0	0	0	0	0	0	0	0	1	0	0	0	0
582	3.15	0	1	26	72	20990	0	2	1	9	6	0	0	1	0	1095	0	0	5	1	0	0	0		0	0	0	0	0	0	3	0	0	1	6	0	0	0	0	1	0	0	0	0	1	0	0	0	0
583	1.92	0	1	60	740	20025	0	1	0	26	11	0	0	0	0	1095	0	0	7	1	0	1	0	0	0	0	0		0	1	3	2	0	1	11	1	0	0	0	0	1	0	0	0	1	0	1	0	1
584	2.11	1	1	65	91	21990	0	1	0	36	21	0	0	0	0	1095	0	0	6	1	1	0	0	0	0	0	0	0	0	0	3	1	0	1	21	1	0	0	0	0	0	0	0	0	1	0	0	1	0
585	1.81	0	1	72	740	20035	0	1	0	37	16	0	0	0	0	1095	0	0	8	1	0	1	0	1	0	0	0	1	0	1	3	4	0	1	16	1	0	0	0	0	0	0	0	0	0	0	1	0	1
586	16.03	1	0	56	26	10020	0	1	1	46	30	0	0	1	0	1095	0	0	9	1	0	0	0	0	0	0	0	0	0	0	5	0	0	1	30	0	1	1	0	0	0	1	0	0	0	0	0	0	0
587	5.96	0	1	64	72	20020	0	1	1	34	16	0	0	1	0	1095	0	0	8	1	0	1	1	0	0	0	0	1	0	1	3	4	0	1	16	0	0	0	0	0	0	0	0	0	1	0	1	0	1
588	2.1	0	1	30	740	20030	0	1	1	23	17	0	0	1	1	1070	0	99	8	1	0	0	0	0	0	0	0	0		0	3	0	0	1	17	1	0	0	0	0	0	0	0	0	0	0	0	0	0
589	1.95	0	1	80	740	20030	0	1	0	31	13	0	0	0	1	37	0	0	7	0	0	1	0	0	0	0	0	1	0	0	3	2	0	0	13	0	0	0	0	0	1	1	0	0	1	0	0	0	1
590	3.88	0	1	64	740	20030	1	1	0	26	14	0	0	0	0	1095	0	0	10	1	0	1	0	0	0	0	0	0	0	0	3	1	0	1	14	1	0	0	0	0	1	0	0	0	0	0	0	0	1
591	4.96	0	1	77	740	20025	0	2	0	30	14	0	0	0	0	1095	0	0	7	1	0	1	1	1	1	0	0	0	0	1	3	5	0	1	14	0	0	0	0	0	0	0	0	0	0	0	1	0	1
592	4.84	0	1	75	740	20030	1	2	0	30	11	0	0	0	0	1095	0	0	8	1	0	0	0	0	0	0	0	0	0	0	3	0	0	1	11	0	0	0	0	0	0	0	0	0	0	0	0	0	0
593	3.96	1	1	49	72	20990	2	1	2	36	23	0	0	1	0	1095	0	99	11	1	0	0	0	1	0	0	0	0		0	3	1	0	1	23	0	0	0	0	0	0	0	0	0	0	0	0	0	0
594	2.97	0	1	84	72	20020	2	2	1	34	13	0	0	1	0	1095	0	99	6	1	0	1	0	0	0	0	0	1		0	3	2	0	1	13	0	0	0	0	0	1	0	0	0	1	0	0	0	1
595	1.9	0	1	50	740	20025	0	1	0	25	18	0	0	0	0	1095	0	0	7	1	0	0	0	0	0	0	0	0	0	0	3	0	0	1	18	0	0	0	0	0	1	1	0	0	0	0	0	0	0
596	8.92	0	1	70	740	20030	0	1	1	32	14	1	0	1	0	1095	0	0	9	1	0	1	1	0	0	0	0	0	0	0	3	2	0	1	14	1	0	0	0	0	0	0	0	0	0	0	0	0	1
597	1.96	0	1	64	740	20030	0	1	0	23	11	0	0	0	0	1095	0	0	6	1	0	0	0	0	0	0	0	0	0	1	3	1	0	1	11	0	0	0	0	0	0	0	0	0	0	0	1	0	0
598	2.9	0	1	70	740	20035	0	1	1	36	18	0	0	1	0	1095	0	99	7	1	0	1	0	0	0	0	0	1		0	3	2	0	1	18	0	0	0	0	0	1	0	0	0	1	0	0	0	1
599	1.87	0	1	69	740	20025	0	2	0	17	5	0	0	0	0	1095	0	0	7	1	0	0	1	1	0	0	0	0	0	0	3	2	0	1	5	0	0	0	0	0	0	0	0	0	0	0	0	0	0
600	1.88	0	1	89	740	20035	0	1	1	29	11	0	0	1	0	1095	0	0	10	1	0	1	1	0	0	0	0	1	0	0	3	3	0	1	11	0	0	0	0	0	0	0	0	0	0	0	0	0	1
601	2.65	0	1	76	740	20025	0	2	2	24	5	0	0	1	1	109	0	0	5	1	0	1	1	1	0	0	0	0	0	1	3	4	0	1	5	0	0	0	0	0	1	0	0	0	1	0	1	0	1
602	3.87	0	1	55	740	20030	0	1	1	21	11	0	0	1	1	925	0	0	6	1	1	1	0	0	0	0	0	1	0	1	3	4	0	1	11	0	0	0	0	0	1	0	0	0	1	0	1	1	1
603	5.96	0	0	68	740	20025	1	1	3	46	20	0	1	1	0	1095	0	99	13	1	0	1	0	0	0	0	0	1		1	1	3	0	1	20	0	0	0	0	0	0	0	0	0	0	0	1	0	1
604	4.98	0	1	79	740	20030	0	2	0	27	11	0	0	0	0	1095	0	0	7	1	0	1	0	0	0	0	0	0	0	0	3	1	0	1	11	0	0	0	0	0	0	0	0	0	0	0	0	0	1
605	13.96	0	1	86	740	20035	0	1	2	29	11	0	1	1	1	34	0	0	11	1	0	1	0	1	0	0	0	0	0	1	3	3	0	1	11	1	0	0	0	0	1	1	0	0	1	0	1	0	1
606	9.79	0	1	44	740	20030	1	1	3	45	22	0	1	1	0	1095	0	0	12	1	1	1	0	0	0	0	0	1	0	0	3	3	0	1	22	0	0	0	0	0	1	0	0	0	1	0	0	1	1
607	3.52	1	1	67	72	20990	0	1	2	38	22	0	0	1	0	1095	0	0	9	1	0	1	0	0	0	0	0	0	0	0	3	1	0	1	22	0	0	0	0	0	1	1	0	0	1	0	0	0	1
608	4.8	0	1	26	740	20030	0	1	1	18	15	0	0	1	0	1095	0	0	9	1	0	0	0	0	0	0	0	0	0	0	1	0	0	1	15	1	0	0	0	0	0	0	0	0	0	0	0	0	0
609	2.39	0	1	85	740	20035	0	2	1	47	19	0	0	1	0	1095	0	0	9	1	0	1	1	0	0	0	0	1	0	0	3	3	0	1	19	0	0	0	0	0	1	0	0	0	1	0	0	0	1
610	4	0	1	76	740	20030	0	1	3	41	15	0	1	1	1	189	0	0	9	1	0	1	0	0	0	1	0	0	0	0	3	2	1	1	15	0	0	0	0	0	0	1	0	0	1	0	0	0	1
611	4.01	0	1	74	740	20025	1	1	1	32	14	0	0	1	1	83	0	0	9	1	1	0	0	0	0	0	1	0	0	0	3	2	0	1	14	0	0	1	0	0	0	0	0	0	0	0	0	1	0
612	3.86	0	1	69	72	20990	1	1	0	32	14	0	0	0	0	1095	0	0	8	1	1	1	0	0	1	0	0	0	0	0	3	3	0	1	14	0	0	0	0	0	0	0	0	0	0	0	0	1	1
613	5.92	0	1	50	72	20990	1	1	0	29	16	0	0	0	0	1095	0	0	10	1	0	0	0	1	0	0	0	1	0	0	3	2	0	1	16	0	0	0	0	0	1	0	0	0	0	0	0	0	0
614	1.99	0	1	57	740	20030	0	1	2	24	14	0	0	1	0	1095	0	0	7	1	1	1	0	0	0	0	0	0	0	0	3	2	0	1	14	0	0	0	0	1	1	0	0	0	0	0	0	1	1
615	8.02	0	1	77	740	20035	0	1	1	27	11	0	0	1	0	1095	0	0	7	1	0	1	0	0	0	0	0	1	0	0	3	2	0	1	11	1	0	0	0	0	1	0	0	0	1	0	0	0	1
616	0.96	0	1	80	740	20025	1	1	0	32	11	0	0	0	0	1095	0	0	9	1	0	0	1	0	0	0	0	0	0	0	3	1	0	1	11	0	0	0	0	0	0	0	0	0	0	0	0	0	0
617	2.1	0	1	81	740	20035	0	1	0	32	11	0	0	0	0	1095	0	0	7	1	0	1	1	0	0	0	0	0	0	0	3	2	0	1	11	0	0	0	0	0	0	0	0	0	0	0	0	0	1
618	1.82	1	0	75	63	10990	0	1	1	35	19	0	0	1	0	1095	0	0	6	1	0	1	0	0	0	0	0	0	0	1	1	2	0	1	19	1	1	0	0	0	1	0	0	0	1	0	1	0	1
619	1.82	0	1	80	740	20035	0	1	0	34	13	0	0	0	0	1095	0	0	5	1	0	1	1	0	0	0	0	0	0	0	3	2	0	1	13	1	0	0	0	0	1	0	0	0	0	0	0	0	1
620	2.02	0	1	80	740	20030	0	1	2	36	11	0	0	1	0	1095	0	0	6	1	0	1	0	1	0	0	0	0	0	1	3	3	0	1	11	0	0	0	0	0	0	0	0	0	1	0	1	0	1
621	1.82	0	1	61	740	20025	0	1	0	26	11	0	0	0	0	1095	0	0	10	1	0	1	0	0	0	0	0	0	0	0	3	1	0	1	11	0	0	0	0	0	0	0	0	0	0	0	0	0	1
622	1.94	0	1	67	740	20025	0	2	0	25	13	0	0	0	0	1095	0	0	6	1	0	0	0	0	0	0	1	0	0	0	3	1	0	1	13	0	0	0	0	0	0	0	0	0	0	0	0	0	0
623	8.92	0	1	73	740	20030	0	2	1	32	14	0	0	1	0	1095	0	0	8	1	0	0	0	1	0	0	0	1	0	0	3	2	0	1	14	0	0	0	0	0	0	0	0	0	0	0	0	0	0
624	2	0	1	51	740	20030	0	1	0	20	13	0	0	0	0	1095	0	0	6	1	0	0	0	0	0	0	0	0	0	0	3	0	0	1	13	0	0	0	0	0	0	0	0	0	0	0	0	0	0
625	2	0	1	79	740	20025	0	1	1	29	13	0	0	1	0	1095	0	0	7	1	0	1	1	0	0	0	0	0	0	0	3	2	0	1	13	0	0	0	0	0	0	0	0	0	0	0	0	0	1
626	4.96	1	1	42	72	20990	1	1	0	31	24	0	0	0	0	1095	0	0	7	1	0	0	0	1	0	0	0	0	0	0	3	1	0	1	24	0	0	0	0	0	1	0	0	0	1	0	0	0	0
627	4.02	0	1	70	740	20030	0	2	2	34	16	0	0	1	0	1095	0	0	12	1	0	1	0	0	0	0	0	0	0	0	3	1	0	1	16	1	0	0	0	0	0	0	0	0	0	0	0	0	1
628	4.98	0	1	81	740	20030	0	2	0	39	18	0	0	0	0	1095	0	0	7	1	0	1	0	1	0	0	0	0	0	0	3	2	0	1	18	0	0	0	0	0	0	0	0	0	1	0	0	0	1
629	41.16	0	1	63	740	20030	1	2	3	37	15	0	1	1	1	41	0	99	15	1	0	1	0	0	0	1	0	1		1	3	4	0	1	15	0	0	0	0	0	1	0	0	0	0	0	1	0	1
630	2.58	1	1	63	71	20010	0	2	0	37	22	0	0	0	0	1095	0	0	6	1	0	1	0	0	0	0	0	0	0	0	3	1	0	1	22	0	0	0	0	1	1	1	0	0	1	0	0	0	1
631	4.03	0	1	85	740	20030	0	2	0	32	11	0	0	0	0	1095	0	0	6	1	0	1	0	0	0	0	0	0	0	0	3	1	0	1	11	0	0	0	0	0	0	0	0	0	0	0	0	0	1
632	1.91	0	1	65	740	20025	1	1	0	23	11	0	0	0	0	1095	0	0	6	1	0	1	0	0	0	0	0	0	0	0	3	1	0	1	11	1	0	0	0	0	1	1	0	0	0	0	0	0	1
633	7.81	1	1	61	72	20990	0	2	3	50	25	0	1	1	0	1095	0	0	10	1	0	0	1	1	0	0	0	0	0	1	3	3	0	1	25	0	0	0	0	0	1	0	0	0	0	0	1	0	0
634	1.99	0	1	72	740	20025	0	1	0	29	11	0	0	0	0	1095	0	0	6	1	0	0	0	0	0	0	1	0	0	0	3	1	0	1	11	0	0	0	0	1	1	0	0	0	0	0	0	0	0
635	12.73	1	1	80	740	20025	1	1	3	58	23	0	1	1	1	147	0	99	12	1	1	1	1	1	0	0	1	0		0	3	5	0	1	23	0	1	1	0	0	0	1	0	0	0	0	0	1	1
636	3.91	0	1	66	740	20025	0	1	2	33	18	0	0	1	0	1095	0	0	13	1	0	1	0	0	0	0	0	0	0	0	3	1	0	1	18	1	0	0	0	0	1	0	0	1	0	0	0	0	1
637	3.07	0	1	65	740	20025	0	1	0	23	11	0	0	0	0	1095	0	0	7	1	0	0	0	0	0	0	0	0	0	0	3	0	0	1	11	0	0	0	0	0	0	0	0	0	0	0	0	0	0
638	2.04	0	1	63	740	20025	1	1	1	12		0	0	1	0	1095	0	0	6	1	0	1	0	1	0	0	0	0	0	1	3	3	0	1	20	0	0	0	0	0	0	0	0	0	1	0	1	0	1
639	1.01	1	1	58	740	20025	1	1	0	28	21	0	0	0	0	1095	0	0	5	0	0	1	1	0	0	0	0	0	0	1	3	3	0	0	21	0	0	0	0	0	0	1	0	1	0	0	1	0	1
640	8.37	1	1	63	72	20990	1	1	3	53	29	0	1	1	0	1095	0	0	10	1	0	0	0	1	0	0	0	0	0	0	3	1	0	1	29	0	0	0	0	0	0	0	0	0	0	0	0	0	0
641	1.81	0	1	55	740	20030	0	1	1	21	14	0	0	1	0	1095	0	0	7	1	0	1	0	0	0	0	0	0	0	0	3	1	0	1	14	0	0	0	0	0	1	0	0	0	0	0	0	0	1
642	1.86	0	1	75	740	20035	0	1	1	21	2	0	0	1	0	1095	0	0	9	1	0	0	0	0	0	0	0	0	0	0	3	0	0	1	2	0	0	0	0	0	0	0	0	0	0	0	0	0	0
643	5.3	0	1	57	740	20035	0	1	0	21	14	0	0	0	0	1095	0	0	8	1	0	0	0	1	0	0	0	0	0	1	1	2	0	1	14	0	0	0	0	0	1	0	0	0	0	0	1	0	0
644	2.03	0	1	70	740	20025	1	2	0	25	10	0	0	0	0	1095	0	99	5	1	1	0	0	0	0	0	0	0		0	3	1	0	1	10	0	0	0	0	0	0	0	0	0	0	0	0	1	0
645	2.88	0	1	60	72	20990	0	2	0	23	11	0	0	0	0	1095	0	0	7	1	0	0	0	0	0	0	0	0	0	0	3	0	0	1	11	0	0	0	0	0	0	0	0	0	0	0	0	0	0
646	2.02	0	1	69	740	20025	0	2	0	26	11	0	0	0	1	809	0	99	5	1	1	1	0	0	0	0	1	0		1	1	4	0	1	11	1	0	0	0	0	0	0	0	0	0	0	1	1	1
647	1.98	0	1	75	740	20025	0	1	0	36	17	0	0	0	0	1095	0	0	6	1	0	1	0	0	0	0	0	0	0	0	1	1	0	1	17	1	0	0	0	0	0	0	0	0	0	0	0	0	1
648	6.78	1	1	85	740	20025	1	2	0	35	14	0	0	0	0	1095	0	0	7	1	0	1	0	1	0	0	0	0	0	0	3	2	0	1	14	0	1	0	0	0	1	1	0	0	1	0	0	0	1
649	3	0	1	33	740	20025	0	1	0	20	20	0	0	0	0	1095	0	0	7	1	0	0	0	1	0	0	0	0	0	0	1	1	0	1	20	1	0	0	0	0	0	1	0	0	0	0	0	0	0
650	1.96	0	1	75	740	20025	1	1	0	27	11	0	0	0	0	1095	0	0	9	1	0	0	0	0	0	0	0	0	0	0	3	0	0	1	11	0	0	0	0	0	0	0	0	0	0	0	0	0	0
651	5.03	0	1	83	740	20030	0	1	0	43	25	0	0	0	0	1095	0	99	11	1	0	0	0	0	0	0	0	0		0	3	0	0	1	25	1	0	0	0	0	1	0	0	0	1	0	0	0	0
652	12.8	1	1	75	740	20025	1	2	3	35	19	0	1	1	1	555	0	99	16	1	1	1	1	1	1	1	0	1		0	3	7	0	1	19	0	0	0	0	0	0	1	0	0	1	0	0	1	1
653	4.95	0	1	82	740	20035	0	1	0	36	15	0	0	0	0	1095	0	0	6	1	0	1	0	1	0	0	0	0	0	0	3	2	0	1	15	1	0	0	0	0	0	0	0	0	1	0	0	0	1
654	7.02	0	1	58	740	20030	0	1	3	32	22	0	1	1	0	1095	0	0	14	1	0	0	0	0	0	0	0	0	0	0	3	0	0	1	22	1	0	0	0	0	0	0	0	0	0	0	0	0	0
655	1.98	0	1	66	740	20025	0	1	0	28	16	0	0	0	0	1095	0	0	4	1	0	0	0	0	0	0	0	0	0	0	3	0	0	1	16	0	0	0	0	0	0	0	0	0	0	0	0	0	0
656	1.8	0	1	65	740	20025	0	1	2	32	16	0	0	1	0	1095	0	0	5	1	0	0	0	0	0	0	0	0	0	0	3	0	0	1	16	0	0	0	0	0	0	0	0	0	0	0	0	0	0
657	0.95	0	1	65	740	20025	0	2	0	17	5	0	0	0	0	1095	0	0	5	1	0	1	0	0	0	0	0	0	0	0	3	1	0	1	5	0	0	0	0	0	0	0	0	0	0	0	0	0	1
658	1.84	0	1	63	72	20990	0	2	0	38	20	0	0	0	0	1095	0	0	10	1	0	0	0	0	0	0	0	0	0	0	3	0	0	1	20	0	0	0	0	0	0	0	0	0	0	0	0	0	0
659	1.91	0	1	56	740	20030	0	1	0	23	13	0	0	0	0	1095	0	99	7	1	0	1	0	0	0	0	0	0		0	3	1	0	1	13	1	0	0	0	0	0	0	0	0	0	0	0	0	1
660	1.69	1	1	74	740	20025	0	1	3	37	19	0	0	1	0	1095	0	99	10	1	0	0	0	0	0	0	0	1		0	3	1	0	1	19	0	0	0	0	0	0	0	0	0	0	0	0	0	0
661	11.92	0	1	80	740	20030	1	2	0	41	17	0	0	0	1	531	0	0	8	1	1	0	1	0	0	0	0	0	0	0	3	2	0	1	17	0	0	0	0	0	0	0	0	0	0	0	0	1	0
662	2.14	0	1	69	740	20025	0	1	0	36	14	0	0	0	0	1095	0	0	9	1	0	0	0	0	0	0	0	1	0	0	3	1	0	1	14	1	0	0	0	0	1	0	0	0	0	0	0	0	0
663	1.99	0	1	65	740	20030	1	1	1	28	13	0	0	1	0	1095	0	0	7	1	0	1	0	1	0	0	0	0	0	1	3	3	0	1	13	0	0	0	0	0	0	0	0	0	1	0	1	0	1
664	1.71	0	1	53	740	20025	0	1	1	18	11	0	0	1	0	1095	0	0	4	1	0	1	0	0	0	0	0		0	0	3	1	0	1	11	1	0	0	0	0	1	0	0	0	1	0	0	0	1
665	1.95	0	1	74	740	20030	1	1	0	31	13	0	0	0	0	1095	0	0	7	1	0	1	0	0	0	0	0	0	0	0	1	1	0	1	13	0	0	0	0	0	0	0	0	0	0	0	0	0	1
666	21.34	1	1	50	91	21990	2	2	0	25	15	0	0	0	1	595	0	99	8	1	0	0	0	0	1	0	1	0		0	3	2	0	1	15	1	0	0	0	0	0	0	0	0	1	0	0	0	0
667	7.94	1	1	46	72	20990	2	2	0	35	21	0	0	0	0	1095	0	99	8	1	1	0	0	0	0	0	0	0		0	1	1	0	1	21	0	0	0	0	0	0	0	0	0	1	0	0	1	0
668	0.74	1	0	85	41	13020	0	1	0	26	8	0	0	0	0	1095	0	0	5	1	0	0	0	0	0	0	0	0	0	0	2	0	0	1	8	0	0	0	0	0	0	0	0	0	0	0	0	0	0
669	1.08	1	0	77	25	14010	1	1	0	32	16	1	0	0	1	439	0	0	4	0	1	1	1	0	0	0	0	0	0	0	1	3	0	0	16	0	1	0	0	0	1	0	0	0	1	0	0	1	1
670	3.08	1	0	85	14	11020	2	1	0	37	19	1	0	0	1	55	0	0	7	1	0	0	0	0	0	0	0	0	0	0	1	0	0	1	19	1	0	0	0	0	0	0	0	0	1	0	0	0	0
671	5.75	1	1	46	85	23020	0	2	1	21	10	0	0	1	0	1095	0	0	4	0	0	1	0	0	0	0	0	0	0	1	2	2	0	0	10	0	0	0	0	0	0	0	0	0	0	0	1	0	1
672	1.95	1	0	79	40	13070	1	1	0	34	18	0	0	0	0	1095	0	0	9	1	0	1	1	0	0	0	0	0	0	1	2	3	0	1	18	0	0	0	0	0	0	0	0	0	0	0	1	0	1
673	2.63	1	1	66	80	22040	1	1	3	51	23	0	1	1	1	48	0	0	11	1	0	1	0	0	1	0	0	1	0	0	3	3	0	1	23	1	0	0	0	0	1	1	0	1	0	0	0	0	1
674	2.67	1	0	32	50	16030	1	2	0	15	15	0	0	0	0	1095	0	0	5	1	0	0	0	0	0	0	0	0	0	0	2	0	0	1	15	1	0	0	0	0	0	0	0	0	0	0	0	0	0
675	1.22	1	0	49	30	15020	0	1	0	13	6	0	0	0	0	1095	0	0	5	1	0	0	0	0	0	0	0	0	0	0	2	0	0	1	6	0	0	0	0	0	0	0	0	0	0	0	0	0	0
676	2.03	1	1	66	85	23030	0	2	0	29	17	0	0	0	0	1095	0	0	6	1	0	0	0	0	0	0	0	0	0	0	2	0	0	1	17	0	0	0	0	0	0	1	0	0	0	0	0	0	0
677	1.86	1	0	66	0	19010	1	2	2	44	29	0	0	1	0	1095	0	0	8	0	0	0	0	0	0	0	0	0	0	0	2	0	0	0	29	0	1	0	0	0	1	1	0	0	1	0	0	0	0
678	2.97	1	0	60	25	14010	0	2	0	30	15	1	0	0	1	963	0	0	12	1	0	0	0	0	0	0	0	0	0	0	1	0	0	1	15	1	0	0	0	1	0	0	0	0	0	0	0	0	0
679	2.81	1	1	85	83	22010	1	2	3	64	26	1	1	1	0	1095	0	0	13	1	0	1	0	0	0	0	0	0	0	0	3	1	1	1	26	1	0	0	0	0	1	0	0	0	0	0	0	0	1
680	0.62	1	0	31	20	10080	0	2	0	11	8	0	0	0	0	1095	0	0	1	0	0	0	0	0	0	0	0	0	0	0	1	0	0	0	8	0	0	0	0	0	0	0	0	0	0	0	0	0	0
681	4.43	1	0	61	31	15010	2	1	1	39	27	1	0	1	1	232	0	0	9	1	0	0	0	0	0	0	0	0	0	0	1	0	0	1	27	0	0	0	0	0	0	0	0	0	0	0	0	0	0
682	0.48	1	0	21	30	15020	0	1	0	8	8	0	0	0	0	1095	0	0	1	0	0	0	0	0	0	0	0	0	0	0	2	0	0	0	8	0	0	0	0	0	0	0	0	0	0	0	0	0	0
683	2.1	1	1	72	83	22010	0	1	0	32	17	1	0	0	0	1095	0	0	4	0	0	1	0	0	0	0	0	0	0	0	3	1	0	0	17	0	0	0	0	0	0	0	0	0	0	0	0	0	1
684	0.61	1	0	67	26	10020	3	1	0	77	53	0	0	0	1	69	0	0	11	1	0	1	0	0	0	0	0	1	0	0	2	2	0	1	53	0	0	0	0	0	0	0	0	0	0	0	0	0	1
685	2.57	1	0	32	16	11060	0	2	0	33	33	1	0	0	0	1095	0	0	4	0	0	0	0	0	0	0	0	0	0	0	1	0	0	0	33	0	0	0	0	1	0	0	0	0	0	0	0	0	0
686	4.3	1	0	74	14	11020	0	1	1	48	27	1	0	1	1	533	0	0	8	1	0	1	0	0	1	0	0	0	0	1	1	3	0	1	27	0	1	0	0	1	1	0	0	0	0	0	1	0	1
687	4.68	1	1	65	85	23030	0	2	0	28	16	0	0	0	0	1095	0	0	8	1	0	1	0	0	0	0	0	0	0	0	2	1	0	1	16	0	0	0	0	0	0	1	0	0	0	0	0	0	1
688	1.24	1	0	83	64	12990	0	1	1	47	26	1	0	1	0	1095	0	0	7	0	0	1	0	0	0	0	0	0	0	0	1	1	0	0	26	0	0	0	0	0	1	0	0	0	0	0	0	0	1
689	2.3	1	0	21	41	13020	0	1	0	8	8	0	0	0	0	1095	0	0	4	0	0	0	0	0	0	0	0	0	0	0	2	0	0	0	8	0	0	0	0	0	0	1	0	0	0	0	0	0	0
690	0.94	1	1	37	90	26990	0	2	0	16	13	0	0	0	0	1095	0	0	3	0	0	0	0	0	0	0	0	0	0	1	3	1	0	0	13	0	0	0	0	0	0	0	0	0	0	0	1	0	0
691	0.43	1	0	24	50	16030	0	2	0	29	29	0	0	0	0	1095	0	0	3	0	0	0	0	0	0	0	0	0	0	0	2	0	0	0	29	0	0	0	0	0	0	0	0	0	0	0	0	0	0
692	1.74	1	0	67	51	16020	1	1	0	40	15	0	0	0	1	121	0	0	7	1	0	1	0	0	0	0	0	0	0	1	2	2	0	1	15	1	0	0	0	0	0	0	0	0	0	0	1	0	1
693	1.76	1	1	49	85	23020	1	1	0	38	28	0	0	0	0	1095	0	0	8	0	0	0	0	0	0	0	0	0	0	0	2	0	0	0	28	0	0	0	0	0	0	0	0	0	0	0	0	0	0
694	7.62	1	0	62	16	11060	1	1	0	34	22	1	0	0	0	1095	0	0	8	1	0	1	0	0	0	0	0	0	0	0	2	1	0	1	22	1	0	0	0	0	0	1	1	0	0	0	0	0	1
695	1.24	1	0	49	41	13010	0	1	0	25	18	0	0	0	0	1095	0	0	4	0	0	0	0	0	0	0	0	0	0	0	2	0	0	0	18	0	0	0	0	0	0	0	0	0	0	0	0	0	0
696	2.64	1	1	56	78	23040	0	1	0	28	21	0	0	0	0	1095	0	0	6	1	0	0	0	0	0	0	0	0	0	0	5	0	0	1	21	0	0	0	0	0	0	0	0	0	0	0	0	0	0
697	0.53	1	0	69	31	15010	1	1	0	25	10	0	0	0	0	1095	0	0	5	0	0	1	1	1	0	0	0	0	0	0	2	3	0	0	10	0	0	0	0	0	0	0	0	0	0	0	0	0	1
698	1.11	1	0	48	60	16990	1	1	0	42	29	0	0	0	1	716	0	0	5	0	0	0	0	0	0	0	0	0	1	0	2	1	0	0	29	0	0	0	0	0	0	0	0	0	0	1	0	0	0
699	0.78	1	0	36	50	16030	0	1	0	10	10	0	0	0	0	1095	0	0	1	0	0	0	0	0	0	0	0	0	0	0	2	0	0	0	10	0	0	0	0	0	0	0	0	0	0	0	0	0	0
700	0.57	1	1	33	74	23050	1	1	0	17	17	0	0	0	1	51	0	0	1	0	0	0	0	0	0	0	0	0	1	0	3	1	0	0	17	0	0	0	0	0	0	1	0	0	0	1	0	0	0
701	0.6	1	0	38	60	16010	0	2	0	27	27	0	0	0	1	86	0	0	5	0	0	0	0	0	0	0	0	1	0	1	2	2	0	0	27	0	0	0	0	0	0	0	0	0	0	0	1	0	0
702	1.2	1	0	29	50	16030	0	2	0	48	45	0	0	0	0	1095	0	0	9	1	0	0	0	0	0	0	0	0	0	0	2	0	0	1	45	0	1	0	0	0	0	0	0	0	0	0	0	0	0
703	0.71	1	0	66	61	11990	1	2	0	23	11	0	0	0	0	1095	0	0	3	0	0	1	0	0	0	0	0	0	0	1	2	2	0	0	11	0	0	0	0	1	1	0	0	0	0	0	1	0	1
704	1.35	1	1	50	85	23030	0	2	0	22	15	0	0	0	0	1095	0	0	4	1	0	0	0	0	0	0	0	0	0	0	5	0	0	1	15	0	0	0	0	0	0	1	0	0	0	0	0	0	0
705	2.24	1	0	65	22	10040	0	2	0	37	22	0	0	0	1	180	0	0	8	1	0	0	0	0	0	0	0	0	0	0	2	0	0	1	22	0	0	0	0	0	0	0	0	0	1	0	0	0	0
706	7.01	1	0	76	30	15020	2	1	0	33	14	1	0	0	0	1095	0	0	5	0	0	0	0	0	0	0	0	0	0	0	2	0	0	0	14	0	0	0	0	0	0	0	0	0	0	0	0	0	0
707	0.83	1	0	24	30	15020	0	1	0	9	9	0	0	0	0	1095	0	0	1	0	0	0	0	0	0	0	0	0	0	0	2	0	0	0	9	0	0	0	0	0	0	0	0	0	0	0	0	0	0
708	18.56	1	1	68	85	23030	0	1	0	30	18	0	0	0	1	48	0	0	9	1	0	0	0	0	0	0	0	0	0	0	2	0	0	1	18	0	0	0	0	1	0	1	0	0	0	0	0	0	0
709	1.55	1	1	37	90	26990	0	2	0	8	8	0	0	0	0	1095	0	0	2	0	0	0	0	0	0	0	0	0	0	0	3	0	0	0	8	1	0	0	0	0	0	0	0	0	0	0	0	0	0
710	2.89	1	0	59	62	13990	3	2	1	29	18	0	0	1	0	1095	0	0	7	1	0	0	0	0	0	0	0	0	0	0	2	0	0	1	18	0	0	0	0	0	0	0	0	0	0	0	0	0	0
711	2.85	1	1	27	94	22990	0	1	0	17	17	0	0	0	0	1095	0	0	3	0	0	0	0	0	0	0	0	0	0	0	3	0	0	0	17	0	0	0	0	0	0	1	0	0	0	0	0	0	0
712	1.71	1	0	38	61	11990	0	2	1	20	20	0	0	1	0	1095	0	0	3	0	0	1	0	0	0	0	0	0	0	0	2	1	0	0	20	0	0	0	0	0	0	0	0	0	0	0	0	0	1
713	0.87	1	0	67	17	11030	1	2	0	48	27	0	0	0	1	841	0	0	9	1	1	1	1	0	0	0	0	0	0	0	4	3	0	1	27	0	0	0	0	0	0	1	0	0	0	0	0	1	1
714	0.41	1	0	29	50	16030	0	2	0	45	45	0	0	0	0	1095	0	0	8	1	0	0	0	0	0	0	0	0	0	0	2	0	0	1	45	0	1	0	0	0	0	0	0	0	0	0	0	0	0
715	3.96	1	1	47	83	22010	2	1	1	40	29	1	0	1	0	1095	0	0	9	1	0	0	0	0	0	0	0	0	0	0	3	0	0	1	29	1	0	0	0	1	0	1	0	0	1	0	0	0	0
716	1.75	1	0	66	63	10990	0	2	2	38	14	1	0	1	0	1095	0	0	7	1	0	1	1	0	1	0	0	0	0	1	4	4	0	1	14	1	0	1	0	0	1	1	0	0	1	0	1	0	1
717	1.53	1	1	71	85	23010	0	1	0	50	32	0	0	0	1	379	0	0	10	1	0	1	0	0	0	0	0	0	0	0	3	1	0	1	32	0	0	0	0	0	1	0	0	0	1	0	0	0	1
718	0.13	1	0	19	50	16030	0	2	0	6	6	0	0	0	0	1095	0	0	2	0	0	0	0	0	0	0	0	0	0	0	4	0	0	0	6	0	0	0	0	1	0	0	0	0	0	0	0	0	0
719	1.48	1	0	44	31	15010	1	1	0	35	28	0	0	0	0	1095	0	0	4	0	0	0	0	0	0	0	0	0	0	0	2	0	0	0	28	0	0	0	0	0	0	0	0	0	0	0	0	0	0
720	0.94	1	0	57	41	13010	0	1	0	15	8	0	0	0	0	1095	0	0	2	0	0	0	0	0	0	0	0	0	0	0	2	0	0	0	8	0	0	0	0	0	0	0	0	0	0	0	0	0	0
721	0.95	1	1	56	78	23040	0	1	0	28	21	0	0	0	0	1095	0	0	6	1	0	0	0	0	0	0	0	0	0	0	2	0	0	1	21	0	0	0	0	0	0	0	0	0	0	0	0	0	0
722	4.06	1	0	69	60	16990	1	2	0	35	23	0	0	0	0	1095	0	0	6	1	0	1	0	0	0	0	0	0	0	0	1	1	0	1	23	0	0	0	0	0	1	0	1	0	0	0	0	0	1
723	2.45	1	0	54	60	16990	1	1	2	33	16	0	0	1	0	1095	0	0	2	0	0	1	0	0	0	1	0	0	0	0	1	2	0	0	16	0	0	0	0	0	0	0	0	0	0	0	0	0	1
724	3.93	1	1	70	76	24010	0	1	1	36	21	0	0	1	0	1095	0	0	6	1	0	1	0	0	1	0	0	0	0	0	2	2	0	1	21	0	0	0	0	0	0	0	0	0	0	0	0	0	1
725	1.77	0	1	82	94	22990	1	2	0	29	8	0	0	0	0	1095	0	0	6	1	0	1	0	0		0	0	0	0	0	1	1	0	1	8	1	0	0	0	0	0	0	0	0	0	0	0	0	1
726	2.68	1	0	74	26	10020	0	1	0	64	46	0	0	0	0	1095	0	0	12	1	0	0	0	0	0	0	0	0	0	0	2	0	0	1	46	0	0	0	0	0	0	0	0	0	0	0	0	0	0
727	3.18	1	0	78	26	10020	0	1	2	61	45	0	0	1	0	1095	0	0	10	1	0	0	0	0	0	0	0	0	0	0	2	0	0	1	45	0	0	0	0	0	0	0	0	0	0	0	0	0	0
728	0.91	1	0	49	40	13070	1	2	0	43	32	0	0	0	1	217	0	0	8	1	0	0	0	0	0	0	0	0	0	0	2	0	0	1	32	0	0	0	0	0	0	0	0	0	0	0	0	0	0
729	0.33	1	0	73	25	14010	3	1	0	34	13	0	0	0	1	814	0	0	7	0	0	1	0	1	1	0	0	1	0	0	2	4	0	0	13	1	1	0	0	0	0	0	0	0	0	0	0	0	1
730	8.87	1	0	29	16	11060	0	2	0	29	29	1	0	0	0	1095	0	0	9	1	0	0	0	0	0	0	0	0	0	0	1	0	0	1	29	0	0	0	0	1	0	0	0	0	0	0	0	0	0
731	4.97	1	0	56	16	11060	0	2	2	37	30	1	0	1	0	1095	0	0	10	1	0	1	0	0	0	0	0	0	0	1	2	2	0	1	30	0	0	0	0	0	1	0	0	0	1	0	1	0	1
732	11.45	1	0	55	41	13010	0	1	0	47	40	0	0	0	1	43	0	0	11	1	0	1	0	0	0	0	0	0	0	0	3	1	0	1	40	0	0	0	0	0	0	1	0	0	0	0	0	0	1
733	0.19	1	0	30	60	16010	0	1	0	35	35	0	0	0	0	1095	0	0	5	0	0	0	0	0	0	0	0	0	0	0	2	0	0	0	35	0	0	0	0	0	0	0	0	0	0	0	0	0	0
734	0.36	1	0	27	50	16030	0	2	0	11		0	0	0	0	1095	0	0	1	0	0	0	0	0	0	0	0	0	0	0	2	0	0	0	20	0	0	0	0	0	0	0	0	0	0	0	0	0	0
735	2.08	1	0	32	51	16020	0	1	2	24	12	0	0	1	0	1095	0	0	6	1	0	0	0	0	0	0	0	0	0	1	2	1	0	1	12	0	1	0	0	0	0	0	0	0	0	0	1	0	0
736	0.96	1	0	70	60	14020	2	1	0	40	22	1	0	0	1	982	0	0	5	0	1	1	1	0	1	0	0	0	0	1	1	5	0	0	22	1	0	0	0	0	0	0	0	0	1	0	1	1	1
737	0.68	1	0	32	30	15020	0	1	0	13	13	0	0	0	0	1095	0	0	2	0	0	0	0	0	0	0	0	0	0	0	2	0	0	0	13	0	0	0	0	0	0	0	0	0	0	0	0	0	0
738	1.06	1	0	53	40	13070	1	2	0	41	31	0	0	0	0	1095	0	0	8	1	0	0	0	0	1	0	0	0	0	1	2	2	0	1	31	0	0	0	0	0	0	1	0	0	0	0	1	0	0
739	14.91	1	1	62	85	23010	1	2	0	32	17	0	0	0	0	1095	0	0	5	0	0	1	0	0	0	0	0	0	0	1	2	2	0	0	17	0	0	0	0	0	1	1	0	0	1	0	1	0	1
740	1.38	1	1	48	94	22070	1	1	0	22	15	1	0	0	0	1095	0	0	5	1	0	0	0	0	0	0	0	0	0	0	2	0	0	1	15	0	1	0	0	1	0	0	0	0	0	0	0	0	0
741	0.97	1	1	52	85	23020	1	1	0	30	20	0	0	0	1	1050	0	0	3	0	0	0	0	0	0	0	0	0	0	0	3	0	0	0	20	0	0	0	0	0	0	0	0	0	0	0	0	0	0
742	0.26	1	1	25	730	24020	0	2	0	10	10	0	0	0	0	1095	0	0	1	0	0	0	0	0	0	0	0	0	0	0	2	0	0	0	10	0	0	0	0	0	0	0	0	0	0	0	0	0	0
743	1.69	1	1	73	90	27990	1	2	0	35	16	0	0	0	1	382	0	0	5	1	0	1	0	0	0	0	0	0	0	1	3	2	0	1	16	0	0	0	0	0	0	0	0	0	0	0	1	0	1
744	1.42	1	1	28	85	23020	0	1	0	15	15	0	0	0	0	1095	0	0	4	0	0	0	0	0	0	0	0	0	0	0	2	0	0	0	15	0	0	0	0	0	0	0	0	0	0	0	0	0	0
745	1.11	1	0	56	61	11990	0	2	2	29	22	0	0	1	0	1095	0	0	6	1	0	1	0	0	0	0	0	0	0	0	3	1	0	1	22	0	0	0	0	0	1	0	0	0	1	0	0	0	1
746	1.04	1	1	91	730	24020	2	2	0	32	10	0	0	0	0	1095	0	0	3	0	0	1	0	0	1	0	0	0	0	0	3	2	0	0	10	0	0	0	0	0	0	0	0	0	0	0	0	0	1
747	3.93	1	0	54	41	13020	0	2	1	36	29	0	0	1	0	1095	0	0	8	1	0	1	0	0	0	0	0	0	0	0	2	1	0	1	29	0	0	0	0	0	1	0	0	0	0	0	0	0	1
748	1.96	0	1	71	78	23040	1	1	0	20	5	0	0	0	0	1095	0	0	2	0	0	0	0	0	0	0	0	0	0	0	5	0	0	0	5	0	0	0	0	0	0	0	0	0	0	0	0	0	0
749	0.59	1	1	55	85	23020	0	2	0	17	10	0	0	0	1	839	0	0	3	0	0	0	0	0	0	0	0	0	0	0	3	0	0	0	10	0	0	0	0	0	0	0	0	0	0	0	0	0	0
750	0.93	1	0	74	24	10065	3	2	0	29	11	0	0	0	0	1095	0	0	4	0		1	1	0	1	0	0	0	0	0	4	3	0	0	11	1	0	0	0	0	1	0	0	0	0	0	0	0	1
751	0.85	1	1	48	90	27990	1	1	3	40	27	1	0	1	0	1095	0	0	8	0	0	0	0	0	0	0	0	0	0	0	1	0	0	0	27	0	0	0	0	0	0	0	1	0	0	0	0	0	0
752	29.97	1	0	65	31	15010	2	1	1	40	28	0	0	1	1	56	0	0	9	1	0	0	0	0	0	0	0	0	0	0	2	0	0	1	28	0	0	0	0	0	0	0	0	0	0	0	0	0	0
753	2.47	1	0	52	41	13020	0	1	0	26	16	0	0	0	0	1095	0	0	3	0	0	0	0	0	0	0	0	0	0	0	2	0	0	0	16	0	0	0	0	0	0	0	0	0	0	0	0	0	0
754	0.99	1	0	47	41	13010	0	2	0	32	25	0	0	0	0	1095	0	0	6	0	0	0	0	0	0	0	0	0	0	0	2	0	0	0	25	0	0	0	0	0	0	1	0	0	0	0	0	0	0
755	3.51	1	0	54	31	15010	0	2	0	20	13	0	0	0	0	1095	0	0	4	0	0	1	0	0	0	0	0	0	0	0	2	1	0	0	13	0	0	0	0	0	0	0	0	0	0	0	0	0	1
756	0.64	1	0	51	64	12010	0	1	0	53		0	0	0	0	1095	0	0	14	1	0	0	0	0	0	1	0	0	0	0	1	1	0	1	20	0	1	0	1	0	0	0	0	0	0	0	0	0	0
757	1.36	1	1	67	83	22010	0	1	0	40	28	1	0	0	0	1095	0	0	6	1	0	1	0	0	1	0	0	0	0	0	1	2	0	1	28	1	1	0	0	1	0	0	0	0	0	0	0	0	1
758	0.15	1	0	29	60	16990	0	1	0	45	34	0	0	0	0	1095	0	0	9	0	0	0	0	0	0	0	0	0	0	0	2	0	0	0	34	0	0	0	0	0	0	0	0	0	0	0	0	0	0
759	1.64	1	1	58	90	27990	0	2	0	20	13	0	0	0	0	1095	0	0	3	0	0	0	0	0	0	0	0	0	0	0	3	0	0	0	13	0	0	0	0	0	0	0	0	1	0	0	0	0	0
760	0.9	1	0	72	27	10010	0	2	0	42	27	0	0	0	0	1095	0	0	9	1	0	1	0	0	1	0	0	0	0	0	4	2	0	1	27	0	1	0	0	0	0	1	0	0	1	0	0	0	1
761	2.78	1	0	68	11	11070	1	1	2	54	36	1	0	1	1	512	0	0	9	1	1	1	0	0	1	0	0	0	0	1	4	4	0	1	36	0	0	0	0	0	0	0	0	0	0	0	1	1	1
762	1.86	1	1	75	71	20010	1	2	0	48	26	0	0	0	0	1095	0	0	7	0	0	0	0	0	1	0	0	0	0	0	3	1	0	0	26	0	0	0	0	0	0	1	0	0	1	0	0	0	0
763	0.58	1	1	32	85	23020	0	1	0	15	15	0	0	0	0	1095	0	0	1	0	0	0	0	0	0	0	0	0	0	0	3	0	0	0	15	0	0	0	0	0	0	0	0	0	0	0	0	0	0
764	0.61	1	0	28	30	15020	0	1	0	8	8	0	0	0	0	1095	0	0	1	0	0	0	0	0	0	0	0	0	0	0	2	0	0	0	8	0	0	0	0	0	0	0	0	0	0	0	0	0	0
765	4.49	1	0	20	60	14020	0	2	0	30	27	1	0	0	0	1095	0	0	7	1	0	0	0	0	0	0	0	0	0	0	2	0	0	1	27	1	0	0	0	0	0	0	0	0	0	0	0	0	0
766	3.47	1	1	58	85	23030	0	2	0	41	34	1	0	0	0	1095	0	0	7	1	0	0	0	0	0	0	0	0	0	0	2	0	0	1	34	0	0	0	0	0	0	1	0	0	0	0	0	0	0
767	1.15	1	0	85	26	10020	0	1	0	53	32	0	0	0	0	1095	0	0	6	0	0	1	0	0	0	0	0	0	0	0	1	1	0	0	32	0	0	0	0	0	1	1	0	0	0	0	0	0	1
768	0.84	1	1	74	92	23990	1	2	0	25	10	0	0	0	0	1095	0	0	2	0	0	1	0	0	0	0	0	0	0	0	3	1	0	0	10	0	0	0	0	0	1	1	0	0	0	0	0	0	1
769	1.21	1	0	37	31	15010	0	1	0	7	7	0	0	0	0	1095	0	0	2	0	0	0	0	0	0	0	0	0	0	0	2	0	0	0	7	0	0	0	0	0	0	0	0	0	0	0	0	0	0
770	0.43	1	0	59	31	15010	0	1	0	13		0	0	0	0	1095	0	0	0	0	0	1	0	0	0	0	0	0	0	0	2	1	0	0	20	0	0	0	0	0	0	0	0	0	0	0	0	0	1
771	0.49	1	0	52	50	16030	0	1	0	34	27	0	0	0	0	1095	0	0	3	0	0	0	0	0	0	0	0	0	0	0	2	0	0	0	27	0	0	0	0	0	0	0	0	0	0	0	0	0	0
772	0.43	1	0	36	30	15020	0	1	0	16	13	0	0	0	0	1095	0	0	3	0	0	0	0	0	1	0	0	0	0	1	2	2	0	0	13	0	0	0	0	0	0	0	0	0	0	0	1	0	0
773	7.54	1	0	55	26	10020	0	1	3	63	50	0	1	1	0	1095	0	0	15	1	0	1	0	0	1	0	0	0	0	1	2	3	0	1	50	0	0	0	0	0	1	1	0	0	0	0	1	0	1
774	0.67	1	1	65	91	21990	0	1	0	36	24	0	0	0	0	1095	0	0	6	1	0	0	0	0	0	0	0	0	0	0	3	0	0	1	24	0	0	0	0	1	0	1	0	0	0	0	0	0	0
775	0.6	1	0	27	50	16030	1	1	0	13	13	0	0	0	0	1095	0	0	2	0	0	0	0	0	0	0	0	0	0	0	2	0	0	0	13	0	0	0	0	0	0	1	0	0	0	0	0	0	0
776	5.13	1	0	53	25	14010	1	2	2	51	32	1	0	1	0	1095	0	0	12	1	0	0	0	0	0	0	0	0	0	1	2	1	0	1	32	1	1	0	0	0	0	0	0	0	0	0	1	0	0
777	1.77	0	1	58	71	20040	0	2	0	15	8	0	0	0	0	1095	0	0	8	1	0	0	1	0	1	0	0	0	0	0	3	2	0	1	8	0	0	0	0	0	0	0	0	1	0	0	0	0	0
778	1.38	1	0	65	41	13020	0	2	0	20	8	0	0	0	0	1095	0	0	2	0	0	1	0	0	0	0	0	0	0	0	2	1	0	0	8	0	0	0	0	0	0	0	0	0	0	0	0	0	1
779	1.77	1	1	52	85	23020	1	1	0	22	15	0	0	0	0	1095	0	0	5	0	0	1	0	0	0	0	0	1	0	1	3	3	0	0	15	0	0	0	0	0	0	0	0	0	0	0	1	0	1
780	1.02	1	0	63	16	11060	2	1	0	43	22	1	0	0	1	565	0	0	8	0	1	0	0	0	1	0	0	0	0	0	2	2	0	0	22	0	0	0	0	0	0	0	0	0	1	0	0	1	0
781	0.76	1	1	69	91	21990	0	2	0	43	28	0	0	0	0	1095	0	0	7	1	0	1	0	0	1	0	0	0	0	0	3	2	0	1	28	0	0	0	0	0	1	0	0	0	0	0	0	0	1
782	4.86	1	1	80	85	23030	1	2	0	33	15	1	0	0	1	250	0	0	8	1	0	0	0	0	0	0	0	0	0	0	2	0	0	1	15	0	0	0	0	0	0	1	0	0	0	0	0	0	0
783	0.39	1	0	71	41	13010	0	1	0	26	11	0	0	0	0	1095	0	0	3	0	0	0	0	0	0	0	0	0	0	0	2	0	0	0	11	0	0	0	0	0	0	0	0	0	0	0	0	0	0
784	0.31	1	0	52	40	13070	2	1	0	48	41	0	0	0	1	104	0	0	10	0	0	0	0	0	0	0	0	0	0	0	2	0	0	0	41	0	0	0	0	0	0	0	0	0	0	0	0	0	0
785	0.28	1	0	47	40	13070	0	2	0	15	8	0	0	0	0	1095	0	0	0	0	0	1	0	0	0	0	0	0	0	0	2	1	0	0	8	0	0	0	0	0	0	1	0	0	0	0	0	0	1
786	0.97	1	0	36	50	16030	1	2	0	32	32	1	0	0	0	1095	0	0	6	0	0	1	0	0	0	0	0	0	0	0	2	1	0	0	32	0	0	0	0	0	0	0	0	0	0	0	0	0	1
787	0.93	1	1	52	92	23990	1	1	3	45	35	0	0	1	0	1095	0	0	5	0	0	0	0	0	0	0	0	0	0	0	3	0	0	0	35	0	0	0	0	1	0	0	0	0	0	0	0	0	0
788	0.54	1	1	62	92	23990	0	2	0	22	10	0	0	0	0	1095	0	0	0	0	0	0	0	0	0	0	0	0	0	0	3	0	0	0	10	0	0	0	0	0	0	0	0	0	0	0	0	0	0
789	12.38	1	1	59	76	24010	0	1	1	40	33	0	0	1	1	637	0	0	12	1	0	0	0	0	0	0	0	0	0	0	3	0	0	1	33	0	0	0	0	0	0	0	0	0	0	0	0	0	0
790	1.01	1	0	56	64	12990	0	1	0	31	24	0	0	0	0	1095	0	0	6	1	0	0	0	0	0	0	0	0	0	0	1	0	0	1	24	0	0	0	0	1	0	1	0	0	0	0	0	0	0
791	2.75	1	0	67	41	13020	0	2	0	25	13	0	0	0	0	1095	0	0	3	0	0	0	0	0	0	0	1	0	0	0	2	1	0	0	13	0	0	0	0	0	0	1	0	0	0	0	0	0	0
792	3.4	1	1	47	83	22030	0	1	3	33	22	0	0	1	0	1095	0	0	8	1	1	1	1	0	0	0	0	0	0	0	3	3	0	1	22	1	0	0	0	0	0	0	0	0	0	0	0	1	1
793	0.1	1	0	21	50	16030	1	1	0	43		0	0	0	1	369	0	0	7	0	0	0	0	0	0	0	0	0	0	0	2	0	0	0	20	0	0	0	0	0	0	0	0	0	0	0	0	0	0
794	0.72	1	1	48	85	23020	1	1	0	36	29	0	0	0	0	1095	0	0	8	1	0	0	0	0	0	0	0	0	0	0	2	0	0	1	29	0	0	0	0	0	0	0	0	0	0	0	0	0	0
795	1.64	1	1	85	85	23010	2	2	0	43	22	0	0	0	1	73	0	0	7	1	0	1	0	0	0	0	0	0	0	0	2	1	0	1	22	0	0	0	0	0	0	0	0	0	0	0	0	0	1
796	0.58	1	1	36	94	22020	0	1	0	21	21	1	0	0	0	1095	0	0	5	1	0	0	0	0	0	0	0	0	0	0	3	0	0	1	21	0	0	0	0	1	0	0	0	0	0	0	0	0	0
797	4.39	1	1	40	92	23990	0	1	0	22	15	0	0	0	0	1095	0	0	4	0	0	0	0	0	0	0	0	0	0	0	1	0	0	0	15	0	0	0	0	0	0	0	0	0	0	0	0	0	0
798	0.19	1	0	49	60	16990	1	2	0	23	16	0	0	0	0	1095	0	0	2	0	0	1	0	0	0	0	0	1	1	1	2	4	0	0	16	0	0	0	0	0	1	0	0	0	1	1	1	0	1
799	1.16	1	1	24	90	26990	0	2	0	8	8	0	0	0	0	1095	0	0	4	0	0	0	0	0	0	0	0	0	0	0	3	0	0	0	8	0	0	0	0	0	0	0	0	0	0	0	0	0	0
800	0.58	1	1	80	94	22020	1	2	0	41	19	0	0	0	1	51	0	0	6	1	0	0	0	0	1	0	0	0	0	0	3	1	0	1	19	0	0	0	0	0	1	0	0	0	0	0	0	0	0
801	2.86	1	1	69	94	22990	0	2	0	35	17	0	0	0	0	1095	0	0	12	1	0	1	0	0	1	0	0	0	0	0	2	2	0	1	17	0	0	0	0	0	1	0	0	0	1	0	0	0	1
802	0.58	1	0	56	30	15020	0	1	0	20	13	0	0	0	0	1095	0	0	1	0	0	1	0	0	0	0	0	0	0	0	2	1	0	0	13	0	0	0	0	0	1	0	0	0	0	0	0	0	1
803	20.41	1	0	49	41	13020	0	2	0	29	22	0	0	0	0	1095	0	0	10	1	0	1	0	0	0	0	0	0	0	0	2	1	0	1	22	0	0	0	0	0	0	0	0	0	0	0	0	0	1
804	1.41	1	0	29	51	16020	0	2	0	27	12	0	0	0	0	1095	0	0	3	0	0	0	0	0	0	0	0	0	0	1	2	1	0	0	12	0	0	0	0	0	0	0	0	0	0	0	1	0	0
805	0.73	1	1	41	72	20020	0	2	0	19	12	0	0	0	0	1095	0	0	2	0	0	0	0	0	0	0	0	0	0	0	3	0	0	0	12	0	0	0	0	0	0	1	0	0	0	0	0	0	0
806	2.06	1	0	83	16	11060	1	1	0	45	27	1	0	0	0	1095	0	0	6	1	1	0	0	1	1	0	0	0	0	0	2	3	0	1	27	0	0	0	0	0	0	0	0	0	1	0	0	1	0
807	0.99	0	1	73	71	20040	1	2	1	26	11	0	0	1	1	727	0	0	5	0	0	1	1	0	1	0	0	0	0	0	3	3	0	0	11	0	0	0	0	0	1	0	0	0	0	0	0	0	1
808	1.57	1	0	39	41	13020	1	1	3	35	26	0	0	1	0	1095	0	0	10	0	0	0	0	0	0	0	0	0	0	0	2	0	0	0	26	0	1	0	0	0	0	1	1	0	0	0	0	0	0
809	1.81	1	0	67	0	19010	1	1	0	32	11	0	0	0	0	1095	0	0	5	0	0	0	0	0	0	0	0	0	0	0	4	0	0	0	11	0	0	0	0	0	1	1	0	0	0	0	0	0	0
810	8.9	1	1	64	83	22010	0	1	3	63	38	1	1	1	0	1095	0	0	14	1	0	1	0	0	0	0	0	0	1	1	1	3	0	1	38	1	1	0	0	0	0	0	0	0	0	1	1	0	1
811	2.59	1	0	82	31	15010	1	1	0	39	18	0	0	0	1	59	0	0	10	1	0	1	0	0	0	0	0	0	0	0	2	1	0	1	18	0	0	0	0	0	0	0	0	0	0	0	0	0	1
812	13.89	1	0	46	41	13010	0	2	0	31	24	0	0	0	0	1095	0	0	10	1	0	0	0	0	0	0	0	0	0	0	2	0	0	1	24	0	0	0	0	0	0	1	0	0	0	0	0	0	0
813	2.58	1	0	82	16	11060	1	2	0	52	24	1	0	0	0	1095	0	0	9	1	0	1	0	0	0			0	0	0	1	1	0	1	24	0	0	0	0	0	1	0	0	1	0	0	0	0	1
814	0.38	1	0	33	61	11990	0	1	0	13	10	0	0	0	0	1095	0	0	0	0	0	1	0	0	0	0	0	0	0	0	2	1	0	0	10	0	0	0	0	0	1	0	0	0	0	0	0	0	1
815	24.11	1	0	59	41	13020	0	1	0	34	27	0	0	0	0	1095	0	0	11	1	0	1	0	0	0	0	0	0	0	0	2	1	0	1	27	0	0	0	0	0	1	1	0	0	0	0	0	0	1
816	2.97	1	1	33	92	23990	0	1	0	15	15	0	0	0	0	1095	0	0	4	1	0	0	0	0	0	0	0	0	0	0	1	0	0	0	15	0	0	0	0	0	0	1	0	0	0	0	0	0	0
817	0.51	1	0	85	64	12990	3	2	0	43	10	0	0	0	1	54	0	0	7	0	0	1	0	1	0			0	0	0	2	2	0	0	10	0	0	0	0	0	0	0	0	0	0	0	0	0	1
818	1.89	1	1	66	85	23010	0	1	0	22	10	0	0	0	1	322	0	0	7	0	0	0	0	0	0	0	0	0	0	0	2	0	0	0	10	0	0	0	0	0	0	0	0	0	0	0	0	0	0
819	0.8	1	1	75	85	23020	1	1	0	31	15	0	0	0	0	1095	0	0	3	0	1	0	0	0	0	0	0	0	0	0	3	1	0	0	15	0	0	0	0	0	0	0	0	0	0	0	0	1	0
820	0.54	1	0	50	30	15020	1	2	1	13	6	0	0	1	0	1095	0	0	1	0	0	0	0	0	0	0	0	0	0	0	2	0	0	0	6	1	0	0	0	0	0	1	0	0	0	0	0	0	0
821	0.58	1	0	60	41	13010	1	1	0	40	28	0	0	0	0	1095	0	0	6	0	0	1	0	0	0	0	0	0	0	0	2	1	0	0	28	0	0	0	0	0	0	1	0	0	0	0	0	0	1
822	3.42	1	0	32	16	11060	0	2	3	20	14	0	0	1	0	1095	0	0	12	0	0	0	0	0	0	0	0	0	0	0	2	0	0	0	14	0	1	0	0	0	0	0	0	0	0	0	0	0	0
823	0.28	1	0	66	64	12990	1	1	0	22	10	0	0	0	0	1095	0	0	3	0	0	0	0	0	1	0	0	0	0	0	1	1	0	0	10	0	0	0	0	0	0	0	0	0	0	0	0	0	0
824	3.86	1	1	46	85	23030	0	1	0	28	21	0	0	0	0	1095	0	0	3	0	0	0	0	0	0	0	0	0	0	0	5	0	0	0	21	0	0	0	0	0	0	0	0	0	0	0	0	0	0
825	3.66	1	0	70	41	13010	1	2	0	39	18	0	0	0	0	1095	0	0	5	0	0	1	0	1	0	0	0	0	0	0	2	2	0	0	18	0	0	0	0	0	1	0	0	0	1	0	0	0	1
826	5.86	1	0	44	41	13020	0	2	0	52	45	0	0	0	0	1095	0	0	9	1	0	0	0	0	0	0	0	0	0	0	2	0	0	1	45	0	0	0	0	0	0	1	0	0	0	0	0	0	0
827	5.89	1	1	87	78	23040	0	1	0	37	19	1	0	0	1	80	0	0	9	1	0	1	0	0	0	0	0	0	0	0	3	1	0	1	19	0	0	0	0	0	0	0	0	0	0	0	0	0	1
828	0.86	1	1	47	76	24010	0	1	0	17	10	0	0	0	0	1095	0	0	2	0	0	0	0	0	0	0	0	0	0	0	2	0	0	0	10	0	0	0	0	0	0	0	0	0	0	0	0	0	0
829	0.93	1	0	58	26	10020	0	2	0	42	32	0	0	0	0	1095	0	0	5	0	0	0	0	0	0	0	0	0	1	0	1	1	0	0	32	0	0	0	0	0	0	1	0	0	0	1	0	0	0
830	0.97	1	0	71	26	10020	1	2	0	73	52	0	0	0	0	1095	0	0	13	1	1	1	1	0	0	0	0	0	0	0	1	3	0	1	52	1	0	1	0	0	0	1	0	0	0	0	0	1	1
831	4.44	1	1	49	91	21990	0	1	0	36	26	1	0	0	0	1095	0	0	9	1	0	0	0	0	0	0	0	0	0	0	3	0	0	1	26	0	1	0	0	0	0	0	0	1	1	0	0	0	0
832	3.95	1	0	34	61	11990	0	2	0	37	37	1	0	0	0	1095	0	0	4	0	0	0	0	0	0	0	0	0	1	0	1	1	0	0	37	0	0	0	0	0	0	0	0	0	0	1	0	0	0
833	0.54	1	0	21	51	16020	0	1	0	24	15	0	0	0	0	1095	0	0	0	0	0	0	0	0	0	0	0	0	0	1	2	1	0	0	15	0	0	0	0	0	0	0	0	0	0	0	1	0	0
834	0.76	1	0	71	40	13070	2	1	0	40	25	0	0	0	1	370	0	0	8	1	1	0	0	0	0	0	0	0	0	1	2	2	0	1	25	0	1	0	0	0	0	0	0	0	0	0	1	1	0
835	0.74	1	0	65	16	11060	1	1	0	48	27	0	0	0	0	1095	0	0	8	0	0	1	0	1	0	0	0	0	0	0	4	2	0	0	27	0	0	0	0	0	0	0	0	0	1	0	0	0	1
836	3.12	1	0	79	61	11990	0	2	0	32	16	1	0	0	0	1095	0	0	3	0	0	0	0	0	0	0	0	0	0	0	5	0	0	0	16	0	0	0	0	0	0	0	0	0	0	0	0	0	0
837	0.66	1	0	24	50	16030	1	2	0	34	34	0	0	0	0	1095	0	0	5	0	0	0	0	0	0	0	0	0	0	0	2	0	0	0	34	0	0	0	0	0	0	0	0	0	0	0	0	0	0
838	0.7	1	0	59	30	15020	0	1	0	23	16	0	0	0	0	1095	0	0	4	0	0	0	0	0	0	0	0	0	1	0	2	1	0	0	16	0	0	0	0	0	0	0	0	0	0	1	0	0	0
839	0.56	1	0	56	16	11060	1	2	1	26	19	1	0	1	1	981	0	0	4	0	1	1	0	0	0	0	0	0	0	1	2	3	0	0	19	0	0	0	0	0	0	0	0	0	1	0	1	1	1
840	13.33	1	0	67	41	13010	0	1	0	29	11	0	0	0	0	1095	0	0	6	0	0	1	0	0	0	0	0	0	0	0	2	1	0	0	11	0	0	0	0	0	0	1	0	0	0	0	0	0	1
841	1.26	1	0	54	64	12990	0	1	0	34	15	0	0	0	0	1095	0	0	4	0	0	1	0	0	0	0	0	0	0	1	2	2	0	0	15	0	0	0	0	0	0	0	0	0	0	0	1	0	1
842	0.29	1	0	75	26	10020	2	1	1	33	17	0	0	1	0	1095	0	0	4	0	0	1	0		0	0	0	0	0	0	2	1	0	0	17	0	1	0	0	0	1	0	0	0	1	0	0	0	1
843	1	1	0	41	50	16030	1	2	0	54	44	0	0	0	0	1095	0	0	6	0	0	0	0	0	0	0	0	0	0	0	2	0	0	0	44	0	0	0	0	0	0	0	0	0	0	0	0	0	0
844	8.72	1	1	21	76	24010	0	1	1	48	48	0	0	1	0	1095	0	0	10	1	0	0	0	0	0	0	0	0	0	0	3	0	0	1	48	0	1	0	0	0	0	0	0	0	0	0	0	0	0
845	1.56	1	0	59	62	13990	1	1	2	15	8	0	0	1	0	1095	0	0	1	0	0	0	0	0	0	0	0	0	0	0	2	0	0	0	8	0	0	0	0	0	0	0	0	0	0	0	0	0	0
846	1.14	1	0	33	30	15020	0	2	0	13	10	0	0	0	0	1095	0	0	4	0	0	0	0	0	0	0	0	0	0	0	2	0	0	0	10	0	0	0	0	0	0	0	0	0	0	0	0	0	0
847	0.8	1	1	30	82	26010	0	2	0	24	21	0	0	0	0	1095	0	0	5	0	0	0	0	0	0	0	0	0	0	1	3	1	0	0	21	1	0	0	0	0	0	0	0	1	0	0	1	0	0
848	3.1	1	0	45	64	12020	1	1	0	28	18	1	0	0	0	1095	0	0	5	1	0	0	0	0	0	0	0	0	0	0	3	0	0	1	18	0	0	0	0	0	0	0	0	0	0	0	0	0	0
849	0.62	1	0	77	24	10065	0	2	0	43	27	0	0	0	0	1095	0	0	9	1	0	1	0	0	0	0	1	0		0	2	2	0	1	27	0	1	0	0	0	1	1	0	0	0	0	0	0	1
850	1.39	1	0	54	40	13070	2	2	0	39	32	0	0	0	0	1095	0	0	6	0	0	1	0	0	0	0	0	0	0	0	2	1	0	0	32	0	0	0	0	0	1	0	0	0	0	0	0	0	1
851	11.6	1	1	37	730	24020	0	1	1	28	24	0	0	1	0	1095	0	0	8	1	0	0	0	0	0	0	0	0	0	0	1	0	0	1	24	0	0	0	0	0	0	0	0	0	0	0	0	0	0
852	2.57	1	0	71	22	10045	2	1	3	55	14	0	1	1	0	1095	0	0	10	1	0	0	0	0	0	0	0	0	0	0	2	0	0	1	14	1	1	0	0	0	1	0	0	0	0	0	0	0	0
853	1.18	1	0	84	16	11060	2	2	1	40	22	1	0	1	0	1095	0	0	7	1	0	1	0	0	0	0	0	0	0	0	2	1	0	1	22	0	1	0	0	0	1	0	0	0	1	0	0	0	1
854	4.87	1	1	66	83	22030	0	1	0	52	34	1	0	0	1	53	0	0	6	1	0	0	0	0	0	0	1	0	0	0	2	1	0	0	34	0	0	0	0	0	0	0	0	0	0	0	0	0	0
855	1.05	1	0	72	26	10020	1	1	0	69	54	0	0	0	0	1095	0	0	9	1	0	0	0	0	0	0	0	0	1	0	2	1	0	1	54	0	0	0	0	0	0	0	0	0	0	1	0	0	0
856	0.89	1	0	58	61	11990	0	1	0	23	16	1	0	0	0	1095	0	0	4	1	0	0	0	0	0	0	0	0	0	0	5	0	0	1	16	0	0	0	0	0	0	0	0	0	0	0	0	0	0
857	0.81	1	0	77	60	16990	3	2	3	96	54	1	1	1	1	34	0	0	13	1	0	1	0	1	0	0	0	0	0	1	2	3	0	1	54	0	1	0	0	0	1	0	0	0	0	0	1	0	1
858	4.38	1	0	49	64	12040	0	1	3	37	11	0	1	1	0	1095	0	0	12	1	0	0	0	0	0	0	0	0	0	0	1	0	0	1	11	1	0	0	0	1	0	0	0	0	1	0	0	0	0
859	1.82	0	1	58	91	21030	0	2	0	20	13	0	0	0	0	1095	0	0	5	1	0	0	0	0	0	0	0	0	0	0	3	0	0	1	13	0	0	0	0	0	0	0	0	0	0	0	0	0	0
860	5.48	1	1	66	85	23020	1	1	0	27	15	0	0	0	1	470	0	0	6	1	0	1	0	0	0	0	0	0	0	0	3	1	0	1	15	0	0	0	0	0	0	0	0	0	0	0	0	0	1
861	1.98	1	0	62	40	13070	0	1	0	50	38	1	0	0	0	1095	0	0	10	1	0	0	0	0	0	0	0	0	0	0	2	0	0	1	38	0	0	0	0	0	0	0	0	0	0	0	0	0	0
862	7.8	0	1	69	81	22060	1	1	2	37	18	0	0	1	0	1095	0	0	6	1	0	0	1	1	0	0	0	0	0	0	3	2	0	1	18	1	0	0	0	0	0	0	0	0	0	0	0	0	0
863	14.61	1	0	57	41	13020	0	2	0	27	20	0	0	0	0	1095	0	0	7	1	0	0	0	0	0	0	0	0	0	0	3	0	0	1	20	0	0	0	0	0	0	1	0	0	0	0	0	0	0
864	1.99	1	0	41	62	13990	0	1	0	33	20	0	0	0	0	1095	0	0	8	1	0	0	0	0	0	0	0	0	0	0	2	0	0	1	20	0	0	0	0	0	0	1	1	0	0	0	0	0	0
865	3.12	1	1	25	730	24020	1	2	0	10	10	0	0	0	0	1095	0	0	3	0	0	0	0	0	0	1	0	0	0	0	2	1	0	0	10	0	0	0	0	0	0	1	0	0	0	0	0	0	0
866	4.22	1	0	66	22	10040	1	1	3	67	25	0	1	1	0	1095	0	0	11	1	0	0	0	0	0	0	0	0	0	0	2	0	0	1	25	1	0	0	0	0	0	0	0	0	0	0	0	0	0
867	1.5	1	1	36	90	26990	0	2	0	14	14	0	0	0	0	1095	0	0	7	1	0	0	0	0	0	0	0	0	0	0	3	0	0	1	14	1	0	0	0	0	0	0	0	1	0	0	0	0	0
868	9.86	1	1	54	85	23030	0	2	0	24	17	0	0	0	0	1095	0	0	5	0	0	0	0	0	0	0	0	0	0	0	2	0	0	0	17	0	0	0	0	0	0	0	0	0	0	0	0	0	0
869	1.63	1	0	18	10	11100	0	2	0	24	21	0	0	0	0	1095	0	0	2	0	0	0	0	0	0	0	0	0	0	0	2	0	0	0	21	0	0	0	0	0	0	0	0	0	0	0	0	0	0
870	1.58	1	1	76	85	23020	0	1	0	26	10	0	0	0	0	1095	0	0	2	0	0	1	0	0	0	0	0	0	0	0	3	1	0	0	10	0	0	0	0	0	1	0	0	0	0	0	0	0	1
871	1.11	1	0	45	30	15020	0	1	0	13	6	0	0	0	0	1095	0	0	6	1	0	0	0	0	0	0	0	0	0	0	2	0	0	1	6	0	0	0	0	0	0	0	0	0	0	0	0	0	0
872	1.03	1	0	73	64	12990	1	2	0	39	24	0	0	0	0	1095	0	0	7	1	0	1	0	0	1	0	0	0	0	0	1	2	0	1	24	1	0	0	0	0	1	0	0	0	1	0	0	0	1
873	31.79	1	0	76	62	13040	1	2	2	43	27	0	0	1	1	412	0	0	11	1	0	1	0	1	0	0	0	1	0	1	2	4	0	1	27	0	0	0	0	0	1	1	0	0	1	0	1	0	1
874	1.34	1	0	26	51	16020	0	1	1	23	11	0	0	1	0	1095	0	0	2	0	0	0	0	0	0	0	0	0	0	1	2	1	0	0	11	0	0	0	0	0	0	0	0	0	0	0	1	0	0
875	7.15	1	1	48	730	24020	0	1	0	36	29	0	0	0	0	1095	0	0	7	1	0	0	0	0	0	0	0	0	0	0	2	0	0	1	29	0	0	0	0	0	0	0	0	0	0	0	0	0	0
876	1.04	1	1	53	83	22030	2	2	1	28	17	0	0	1	0	1095	0	0	3	0	0	1	0	0	0	0	1	0	0	0	3	2	0	0	17	0	0	0	0	0	0	0	0	0	0	0	0	0	1
877	2.73	1	0	52	50	16030	1	1	0	30	20	0	0	0	0	1095	0	0	6	0	0	0	0	0	0	0	0	0	0	1	2	1	0	0	20	0	0	0	0	0	0	0	0	0	0	0	1	0	0
878	1.61	1	1	67	94	22070	0	1	0	50	38	1	0	0	0	1095	0	0	10	1	0	1	0	0	1	0	0	0	0	0	1	2	0	1	38	0	0	0	0	1	1	1	0	0	0	0	0	0	1
879	0.76	1	1	68	78	23040	0	1	0	27	15	0	0	0	0	1095	0	0	6	0	0	0	0	0	0	0	0	0	0	0	3	0	0	0	15	0	0	0	0	0	0	1	0	0	0	0	0	0	0
880	5.7	1	0	76	25	14010	1	2	1	46	24	1	0	1	1	79	0	0	8	1	0	1	0	0	1	0	0	0	1	0	3	3	0	0	24	0	0	0	0	0	0	1	0	0	0	1	0	0	1
881	3.56	1	0	64	64	12010	3	2	1	69	45	0	0	1	0	1095	0	0	13	1	0	1	0	0	0	0	0	0	0	1	1	2	0	1	45	0	0	0	1	0	1	0	0	0	1	0	1	0	1
882	0.78	1	0	33	50	16030	0	2	0	57	54	0	0	0	0	1095	0	0	6	0	0	0	0	0	0	0	0	0	0	0	2	0	0	0	54	0	0	0	0	0	0	0	0	0	0	0	0	0	0
883	10.63	1	1	64	85	23030	0	2	0	42	30	0	0	0	1	500	0	0	11	1	0	0	0	0	0	0	0	0	0	0	2	0	0	1	30	0	0	0	0	0	0	1	0	0	1	0	0	0	0
884	12.19	1	0	49	30	15020	1	1	1	26	19	0	0	1	0	1095	0	0	8	1	0	0	0	0	0	0	0	0	0	0	2	0	0	1	19	0	0	0	0	0	0	0	0	0	1	0	0	0	0
885	7.62	1	0	47	41	13010	0	1	0	20	13	0	0	0	1	420	0	0	6	0	0	0	0	0	0	0	0	0	0	0	2	0	0	0	13	0	0	0	0	0	0	1	0	0	0	0	0	0	0
886	8.54	1	0	68	31	15010	0	1	1	31	19	1	0	1	0	1095	0	0	11	1	0	1	0	0	0	0	0	0	0	1	2	2	0	1	19	0	0	0	0	0	1	0	0	0	1	0	1	0	1
887	1.33	1	0	51	40	13070	0	1	0	28	18	0	0	0	0	1095	0	0	3	0	0	0	0	0	0	0	0	0	0	0	2	0	0	0	18	0	0	0	0	0	0	0	0	0	0	0	0	0	0
888	0.96	1	0	21	30	15020	0	1	0	8	8	0	0	0	0	1095	0	0	2	0	0	0	0	0	0	0	0	0	0	0	2	0	0	0	8	0	0	0	0	0	0	0	0	0	0	0	0	0	0
889	0.72	1	0	33	0	19010	0	1	0	44	38	0	0	0	0	1095	0	0	6	1	0	0	0	0	0	0	0	0	0	0	2	0	0	1	38	1	1	0	0	0	0	0	0	0	0	0	0	0	0
890	11.41	1	1	60	85	23030	0	2	0	62	47	0	0	0	0	1095	0	0	11	1	0	0	0	0	0			0	0	0	3	0	0	1	47	0	0	0	0	0	0	1	0	0	0	0	0	0	0
891	1.89	1	1	55	85	23030	0	2	0	26	19	0	0	0	0	1095	0	0	4	1	0	0	0	0	0	0	0	0	0	0	2	0	0	1	19	0	0	0	0	0	0	1	0	0	0	0	0	0	0
892	16.72	1	0	61	41	13020	0	1	0	54	42	0	0	0	0	1095	0	0	12	1	0	0	0	0	0	0	0	0	0	0	2	0	0	1	42	1	0	0	0	1	0	1	0	0	0	0	0	0	0
893	0.89	1	1	64	85	23030	0	2	0	22	10	0	0	0	0	1095	0	0	3	0	0	1	0	0	0	0	0	0	0	0	2	1	0	0	10	0	0	0	0	0	0	1	0	0	0	0	0	0	1
894	0.72	1	1	86	71	20010	0	2	0	33	15	0	0	0	1	797	0	0	4	0	0	1	0	1	1	0	0	0	0	0	5	3	0	0	15	0	0	0	0	0	0	1	0	0	0	0	0	0	1
895	0.63	1	0	80	27	10010	1	1	3	66	18	0	0	1	0	1095	0	0	14	1	0	1	0	1	1	0	0	0	0	0	4	3	0	1	18	0	1	0	0	0	1	0	0	0	1	0	0	0	1
896	1.45	1	0	34	30	15020	0	2	0	15	15	0	0	0	0	1095	0	0	3	0	0	0	0	0	1	0	0	0	0	0	2	1	0	0	15	0	0	0	0	0	0	0	0	0	0	0	0	0	0
897	5.51	1	0	50	30	15020	0	1	0	15	8	0	0	0	0	1095	0	0	7	1	0	0	0	0	0	0	0	0	0	0	1	0	0	1	8	0	0	0	0	0	0	0	0	0	0	0	0	0	0
898	1.8	1	0	91	50	16030	2	2	1	55	37	0	0	1	1	414	0	0	7	0	0	1	0	0	0	0	0	0	0	1	2	2	0	0	37	0	0	0	0	0	0	0	0	0	0	0	1	0	1
899	0.73	1	1	55	71	20010	1	1	1	23	16	0	0	1	1	57	0	0	3	0	0	1	1	0	0			0	0	1	3	3	0	0	16	1	0	0	0	0	1	1	0	0	0	0	1	0	1
900	0.98	1	1	80	730	24020	0	1	0	31	13	0	0	0	0	1095	0	0	3	0	0	1	0	0	0	0	0	0	0	1	2	2	0	0	13	0	0	0	0	1	0	1	0	0	0	0	1	0	1
901	0.88	1	0	60	30	15020	0	1	0	20	8	0	0	0	0	1095	0	0	2	0	0	1	1	0	0	0	0	0	0	0	2	2	0	0	8	0	0	0	0	0	1	0	0	0	0	0	0	0	1
902	0.74	1	0	72	61	11990	0	2	2	39	14	0	0	1	0	1095	0	0	4	0	0	1	0	0	0	0	0	0	0	0	2	1	0	0	14	0	0	0	0	0	0	0	0	0	0	0	0	0	1
903	5.91	1	1	72	71	20010	0	1	0	39	24	0	0	0	1	72	0	0	9	1	0	1	1	0	0	0	0	0	0	0	3	2	0	1	24	0	1	0	0	0	0	1	0	1	0	0	0	0	1
904	0.89	1	0	38	31	15010	0	1	0	11	11	0	0	0	0	1095	0	0	3	0	0	0	0	0	0	0	0	0	0	0	2	0	0	0	11	0	0	0	0	0	0	1	0	0	0	0	0	0	0
905	2.82	1	0	57	30	15020	0	2	0	20	13	0	0	0	0	1095	0	0	4	0	0	1	0	0	0	0	0	0	0	0	2	1	0	0	13	1	0	0	0	0	0	1	0	0	0	0	0	0	1
906	0.64	1	0	80	0	19010	0	2	0	34	13	0	0	0	0	1095	0	0	3	0	0	1	0	0	0	0	0	0	0	0	1	1	0	0	13	0	0	0	0	1	1	1	0	0	1	0	0	0	1
907	0.53	1	0	61	16	11060		1	0	29	11	1	0	0	1	791	0		5	0	1	0	0	1	0	0	0	0		0	2	2	0	0	11	0	0	0	0	1	1	0	0	0	1	0	0	1	0
908	7.67	1	0	68	41	13020	1	1	0	26	11	0	0	0	0	1095	0	0	8	1	0	0	0	0	0	0	0	0	0	0	2	0	0	0	11	0	0	0	0	0	0	1	0	0	1	0	0	0	0
909	1.73	1	0	68	25	14010	0	1	0	38	23	1	0	0	0	1095	0	0	11	1	0	0	0	0	0	0	0	0	0	0	1	0	0	1	23	0	0	0	0	1	0	1	0	0	0	0	0	0	0
910	1.23	1	0	20	31	15010	0	1	0	18	18	0	0	0	0	1095	0	0	2	0	0	0	0	0	0	0	0	0	0	0	2	0	0	0	18	0	0	0	0	0	0	1	0	0	0	0	0	0	0
911	9.39	1	0	61	40	13070	1	2	1	61	45	0	0	1	0	1095	0	0	11	1	0	1	0	0	1	0	0	0	0	0	2	2	0	1	45	0	0	0	0	0	1	0	0	0	0	0	0	0	1
912	0.75	1	0	42	50	16030	0	2	0	16	6	0	0	0	0	1095	0	0	3	0	0	0	0	0	0	0	0	0	0	0	2	0	0	0	6	0	0	0	0	0	0	0	0	0	0	0	0	0	0
913	1.64	1	1	42	730	24020	0	1	0	25	18	0	0	0	0	1095	0	0	9	1	0	0	0	0	0	0	0	0	0	0	3	0	0	1	18	0	0	0	0	0	0	0	0	0	0	0	0	0	0
914	4.42	1	1	48	85	23030	0	1	0	36	29	0	0	0	0	1095	0	0	4	0	0	0	0	0	0	0	0	0	0	0	2	0	0	0	29	0	0	0	0	0	0	1	0	0	0	0	0	0	0
915	0.34	1	1	50	71	20010	0	1	0	24	17	0	0	0	0	1095	0	0	3	0	0	1	1	0	0	0	0	0	0	0	3	2	0	0	17	1	1	0	0	1	1	1	0	1	0	0	0	0	1
916	4.08	1	1	60	85	23010	0	1	0	32	20	0	0	0	0	1095	0	0	5	0	0	1	0	0	0	0	0	0	0	1	3	2	0	0	20	0	0	0	0	0	1	1	0	0	0	0	1	0	1
917	0.62	1	0	39	61	11990	0	1	0	8	8	0	0	0	0	1095	0	0	1	0	0	0	0	0	0	0	0	0	0	0	2	0	0	0	8	0	0	0	0	0	0	0	0	0	0	0	0	0	0
918	13.77	1	0	67	41	13020	0	2	0	45	33	1	0	0	0	1095	0	0	10	1	1	0	0	0	0	0	0	0	0	0	5	1	0	1	33	1	0	0	0	0	0	1	0	0	1	0	0	1	0
919	2.08	1	0	72	25	14010	2	2	0	61	37	1	0	0	0	1095	0	0	10	1	0	1	0	0	1	0	0	0	1	0	2	3	0	1	37	0	1	0	0	0	0	1	0	0	0	1	0	0	1
920	3.02	1	0	55	0	19010	0	1	3	37	18	0	0	1	0	1095	0	0	8	0	0	1	0	0	0	0	0	0	0	1	2	2	0	0	18	1	0	0	0	0	0	0	0	0	0	0	1	0	1
921	0.49	1	0	18	51	16020	0	2	0	12	6	0	0	0	0	1095	0	0	0	0	0	1	0	0	0	0	0	0	0	1	2	2	0	0	6	0	0	0	0	0	0	0	0	0	0	0	1	0	1
922	0.86	1	0	65	60	16990	0	1	3	29	11	0	1	1	0	1095	0	0	4	0	0	0	0	0	0	0	0	0	0	0	2	0	0	0	11	0	0	0	0	1	0	0	0	0	0	0	0	0	0
923	0.92	1	1	82	91	21990	2	1	0	52	24	0	0	0	1	380	0	0	6	0	0	1	0	0	0	0	0	0	0	0	3	1	0	0	24	0	0	0	0	0	0	0	0	0	1	0	0	0	1
924	5.61	1	0	68	41	13010	0	1	2	20	8	0	0	1	0	1095	0	0	5	0	0	0	0	0	0	0	0	0	0	0	2	0	0	0	8	0	0	0	0	0	0	1	0	0	1	0	0	0	0
925	5.37	1	1	56	85	23030	0	2	0	45	38	0	0	0	0	1095	0	0	10	1	0	1	0	0	0	0	0	0	0	0	2	1	0	1	38	0	0	0	0	0	1	0	0	0	1	0	0	0	1
926	1.17	1	0	72	41	13010	0	2	1	36	18	0	0	1	0	1095	0	0	4	0	0	1	0	1	0	0	0	0	0	0	2	2	0	0	18	0	0	0	0	0	0	0	0	0	0	0	0	0	1
927	0.41	1	0	79	60	16990	0	1	0	50	31	0	0	0	1	139	0	0	8	1	0	1	0	0	0	0	0	0	0	0	4	1	0	1	31	0	1	0	0	0	1	0	0	0	1	0	0	0	1
928	0.9	0	1	65	71	20040	0	1	0	19	7	0	0	0	0	1095	0	0	3	0	0	0	0	0	0	0	1	0	0	0	3	1	0	0	7	0	0	0	0	0	0	0	0	0	0	0	0	0	0
929	2.85	1	0	69	51	16020	1	2	0	35	8	0	0	0	1	83	0	0	2	0	0	1	0	0	0	0	0	0	0	1	2	2	0	0	8	0	0	0	0	0	0	0	0	0	0	0	1	0	1
930	5.56	1	0	28	40	13070	0	1	0	22	22	1	0	0	0	1095	0	0	6	1	0	0	0	0	0	0	0	0	0	0	2	0	0	1	22	0	0	0	0	0	0	1	0	0	0	0	0	0	0
931	2.26	1	0	45	16	11060	0	1	1	40	30	1	0	1	0	1095	0	0	8	1	0	0	0	0	0	0	0	0	0	0	2	0	0	1	30	1	1	0	0	1	0	1	0	0	0	0	0	0	0
932	11.35	1	0	40	31	15010	0	1	0	27	20	0	0	0	0	1095	0	0	4	0	0	0	0	0	0	0	0	0	0	0	2	0	0	0	20	0	0	0	0	0	0	0	0	0	0	0	0	0	0
933	2.84	1	1	64	85	23030	0	2	0	31	19	0	0	0	1	91	0	0	6	1	0	0	0	0	0	0	0	0	0	0	1	0	0	0	19	0	0	0	0	0	0	0	0	0	0	0	0	0	0
934	0.91	1	1	53	83	22010	1	1	2	26	13	0	0	1	0	1095	0	0	6	0	0	1	0	0	0	0	0	0	0	1	3	2	0	0	13	0	1	0	0	1	1	0	0	0	0	0	1	0	1
935	0.6	1	0	62	60	18010	0	1	3	61	19	0	1	1	0	1095	0	0	10	1	0	1	0	0	0	0	0	0	0	1	2	2	0	1	19	0	1	0	0	1	1	0	0	0	0	0	1	0	1
936	6.57	1	0	74	25	14010	0	1	0	43	22	1	0	0	1	438	0	0	9	1	1	0	1	0	1	0	0	0	0	1	3	4	0	1	22	0	1	0	0	0	0	0	0	0	0	0	1	1	0
937	0.5	1	0	40	30	15020	0	1	0	13	6	0	0	0	0	1095	0	0	1	0	0	0	0	0	0	0	0	0	0	1	2	1	0	0	6	0	0	0	0	0	0	1	0	0	0	0	1	0	0
938	1.82	1	0	77	27	10010	1	1	1	48	32	1	0	1	0	1095	0	0	9	1	0	1	0	0	0	0	0	0	0	1	1	2	0	1	32	1	0	0	0	0	0	1	0	0	1	0	1	0	1
939	14.74	1	0	53	41	13020	0	2	0	36	29	0	0	0	0	1095	0	0	11	1	0	0	0	0	0	0	0	0	0	0	2	0	0	1	29	0	0	0	0	0	0	1	0	0	0	0	0	0	0
940	1.19	1	0	65	22	10040	0	1	0	42	27	0	0	0	1	77	0	0	4	0	0	1	0	1	0			0	0	0	4	2	0	0	27	0	0	0	0	0	0	1	0	0	1	0	0	0	1
941	10.8	1	0	61	26	10020	2	1	0	70	58	1	0	0	1	991	0	0	11	1	0	1	0	0	1	0	0	0	0	0	1	2	0	1	58	0	0	0	0	0	0	0	0	0	0	0	0	0	1
942	6.62	1	1	66	730	24020	0	2	0	27	15	0	0	0	0	1095	0	0	7	1	0	1	0	0	0	0	0	0	0	0	2	1	0	1	15	0	0	0	0	0	0	1	0	0	0	0	0	0	1
943	1.05	1	0	23	25	14010	0	2	0	10	10	1	0	0	0	1095	0	0	8	1	0	0	0	0	0		0	0	0	0	1	0	0	1	10	0	1	0	0	0	0	0	0	0	0	0	0	0	0
944	0.25	1	1	36	90	26990	0	2	0	26	20	0	0	0	0	1095	0	0	5	1	0	0	0	0	0	0	0	0	0	0	1	0	0	1	20	1	1	0	0	0	0	1	0	0	0	0	0	0	0
945	1.02	1	0	66	60	16990	1	2	2	41	17	0	0	1	0	1095	0	0	6	0	0	1	0	0	0			1	0	1	2	3	0	0	17	0	0	0	0	0	1	0	0	0	1	0	1	0	1
946	8.96	1	0	58	25	14010	1	2	1	49	33	1	0	1	0	1095	0	0	11	1	0	0	0	0	0	0	0	0	0	0	2	0	0	1	33	0	1	0	0	0	0	0	0	0	0	0	0	0	0
947	1.69	1	0	54	60	18010	1	1	3	46	20	0	1	1	0	1095	0	0	7	1	0	1	0	0	0	0	0	0	0	0	2	1	0	1	20	1	1	0	0	0	1	0	0	0	0	0	0	0	1
948	2.63	1	0	61	16	11060	0	1	0	46	31	1	0	0	1	147	0	0	5	0	0	1	0	1	1	0	0	0	1	1	1	5	0	0	31	0	0	0	0	0	1	0	0	0	1	1	1	0	1
949	4.63	1	1	82	91	21990	0	2	0	37	19	1	0	0	0	1095	0	0	4	0	0	1	0		0	0	0	0	0	0	3	1	0	0	19	0	0	0	0	0	0	1	0	0	0	0	0	0	1
950	1.3	1	1	65	85	23010	0	2	0	33	17	0	0	0	0	1095	0	0	5	0	0	1	0	0	0	0	0	0	0	1	2	2	0	0	17	0	0	0	0	0	1	1	0	0	0	0	1	0	1
951	0.27	1	0	54	40	13070	1	1	0	22	15	0	0	0	0	1095	0	0	5	0	0	0	0	0	0	0	0	0	0	0	2	0	0	0	15	0	0	0	0	0	0	0	0	0	0	0	0	0	0
952	7.01	1	0	75	40	13070	2	2	1	77	57	0	0	1	1	266	0	0	12	1	0	0	0	0	0	0	0	0	0	0	1	0	0	1	57	0	0	0	0	0	0	0	0	0	0	0	0	0	0
953	1.59	1	0	74	16	11060	1	1	2	44	20	1	0	1	0	1095	0	0	6	0	0	0	0	0	0	0	0	0	0	0	2	0	0	0	20	0	0	0	0	0	0	0	0	0	0	0	0	0	0
954	13.09	1	0	59	16	11060	1	1	1	51	35	1	0	1	0	1095	0	0	11	1					0	0	0		0	0	2	0	0	1	35	0	0	0	0	0	0	0	0	0	0	0	0	0	0
955	2.56	1	0	20	31	15010	0	2	0	13	13	0	0	0	0	1095	0	0	2	0	0	0	0	0	0	0	0	0	0	0	2	0	0	0	13	0	0	0	0	0	0	0	0	0	0	0	0	0	0
956	0.27	1	0	37	50	16030	0	1	0	6	6	0	0	0	0	1095	0	0	1	0	0	0	0	0	0	0	0	0	0	0	2	0	0	0	6	0	0	0	0	1	0	0	0	0	0	0	0	0	0
957	2.58	1	1	71	85	23030	0	2	0	30	15	0	0	0	0	1095	0	0	7	1	0	0	0	0	0	0	0	0	0	1	2	1	0	1	15	0	0	0	0	0	0	0	0	0	0	0	1	0	0
958	0.74	1	1	68	85	23010	0	2	0	36	24	0	0	0	0	1095	0	0	4	0	0	0	0	0	0	0	1	0	0	0	3	1	0	0	24	0	0	0	0	0	0	1	0	0	1	0	0	0	0
959	2.1	1	1	23	85	23010	0	1	1	20	20	0	0	1	0	1095	0	0	3	0	0	0	0	0	0	0	0	0	0	0	3	0	0	0	20	0	0	0	0	0	0	0	0	0	0	0	0	0	0
960	5.32	1	1	74	85	23030	0	2	0	49	34	0	0	0	0	1095	0	0	11	1	0	0	0	0	0	0	0	0	0	0	2	0	0	1	34	0	0	0	0	0	0	1	0	0	0	0	0	0	0
961	1.99	1	0	73	40	13070	2	2	1	67	48	0	0	1	1	86	0	0	8	1	0	1	0	0	0	0	0	0	0	0	2	1	0	1	48	0	0	0	0	0	0	1	0	0	0	0	0	0	1
962	3.51	1	0	65	41	13020	0	1	1	25	13	0	0	1	0	1095	0	0	6	1	0	1	0	0	0	0	0	0	0	0	2	1	0	0	13	0	0	0	0	1	0	1	0	0	0	0	0	0	1
963	12.23	1	0	70	31	15010	0	1	1	39	21	1	0	1	0	1095	0	0	9	1	0	1	0	0	0	0	0	0	0	0	1	1	0	1	21	0	0	0	0	0	0	0	0	0	0	0	0	0	1
964	3.68	1	0	38	64	12010	0	2	3	36	16	0	1	1	0	1095	0	0	13	1	0	0	0	0	0	0	0	0	0	0	1	0	0	0	16	0	0	0	1	0	0	0	0	0	0	0	0	0	0
965	1.48	1	0	62	60	16990	0	1	0	28	13	0	0	0	0	1095	0	0	2	0	0	1	0	0	1	0	0	0	0	0	2	2	0	0	13	0	0	0	0	0	1	0	0	0	1	0	0	0	1
966	2.38	1	0	71	31	15010	1	1	0	44	29	0	0	0	0	1095	0	0	5	0	0	0	0	0	0	0	0	0	0	0	2	0	0	0	29	0	0	0	0	0	0	0	0	0	0	0	0	0	0
967	1.05	1	0	65	0	19010	1	1	0	84	63	0	0	0	0	1095	0	0	12	1	0	1	0	0	0			0	0	0	2	1	0	1	63	0	1	1	0	0	0	0	0	0	0	0	0	0	1
968	0.36	1	0	60	0	19010	0	1	0	23	11	0	0	0	0	1095	0	0	3	0	1	0	0	0	1	0	0	0	0	1	2	3	0	0	11	0	0	0	0	0	0	0	0	0	0	0	1	1	0
969	0.79	1	0	40	31	15010	0	1	2	23	13	0	0	1	0	1095	0	0	2	0	0	0	0	0	0	0	0	0	0	0	2	0	0	0	13	0	0	0	0	0	0	1	0	0	0	0	0	0	0
970	1.51	1	0	73	62	13990	0	1	0	23	8	0	0	0	0	1095	0	0	5	1	0	1	0	0	0	0	0	0	0	1	2	2	0	0	8	0	0	0	0	0	1	0	0	0	0	0	1	0	1
971	8.25	1	0	70	16	11060	0	1	0	45	21	1	0	0	0	1095	0	0	7	1	0	0	0	0	0	0	0	0	0	0	1	0	0	1	21	1	1	0	0	1	0	0	0	0	1	0	0	0	0
972	3.61	1	1	53	91	21990	1	1	1	29	22	1	0	1	0	1095	0	0	5	1	0	0	0	0	0	0	0	0	0	0	1	0	0	0	22	0	0	0	0	0	0	1	0	0	0	0	0	0	0
973	4.88	1	0	62	16	11060	2	1	1	54	33	1	0	1	0	1095	0	0	10	1	1	1	0	0	0	0	0	0	0	1	2	3	0	1	33	0	0	0	0	0	1	0	0	0	0	0	1	1	1
974	1.94	1	0	82	16	11060	0	2	0	41	17	1	0	0	0	1095	0	0	7	0	0	1	0	0	0	0	0	0	0	0	1	1	0	0	17	1	0	0	0	0	1	0	0	0	1	0	0	0	1
975	5.6	1	1	62	85	23010	0	2	0	42	30	0	0	0	0	1095	0	0	10	1	0	1	0	0	0	0	0	0	0	0	2	1	0	1	30	1	0	0	0	0	0	1	0	0	0	0	0	0	1
976	0.45	1	0	18	50	16030	0	2	0	19	19	0	0	0	0	1095	0	0	4	0	0	0	0	0	0	0	0	0	0	0	2	0	0	0	19	0	0	0	0	0	0	0	0	0	0	0	0	0	0
977	26.38	1	0	35	64	12040	0	1	3	45	26	0	1	1	0	1095	0	0	18	1	0	0	0	0	0	0	0	0	0	0	1	0	0	1	26	0	0	1	0	1	0	1	0	0	1	0	0	0	0
978	2.56	1	1	81	90	27990	2	2	0	35	17	0	0	0	1	71	0	0	9	1	0	1	0	0	0	0	0	0	0	0	1	1	0	1	17	0	0	0	0	0	0	0	0	0	0	0	0	0	1
979	7.57	1	1	35	85	23010	0	2	0	40	40	0	0	0	0	1095	0	0	8	1	0	0	0	0	0	0	0	0	0	0	2	0	0	0	40	1	0	0	0	0	0	1	0	0	0	0	0	0	0
980	1.25	1	0	45	26	10020	0	1	0	44	31	1	0	0	0	1095	0	0	9	1	0	0	0	0	0	0	0	0	0	0	2	0	0	1	31	0	0	0	0	0	0	0	0	0	0	0	0	0	0
981	0.65	1	0	21	50	16030	1	1	0	45	45	0	0	0	0	1095	0	0	5	0	0	0	0	0	0	0	0	0	0	0	2	0	0	0	45	0	0	0	0	0	0	0	0	0	0	0	0	0	0
982	0.49	1	0	31	31	15010	0	1	0	20	20	0	0	0	0	1095	0	0	4	0	0	0	0	0	0	0	0	0	0	0	2	0	0	0	20	0	0	0	0	0	0	0	0	0	0	0	0	0	0
983	1.3	1	0	82	41	13030	1	2	1	57	30	0	0	1	0	1095	0	0	10	1	0	1	0	0	0	0	0	1	0	0	1	2	0	1	30	0	0	0	0	0	0	1	0	0	1	0	0	0	1
984	2.16	1	0	66	40	13070	0	1	2	72	56	1	0	1	0	1095	0	0	17	1	0	0	0	0	0	0	0	0	0	0	2	0	0	1	56	1	0	0	0	0	0	0	1	0	0	0	0	0	0
985	2.21	1	0	71	26	10020	0	1	0	67	49	0	0	0	0	1095	0	0	12	1	0	1	0	1	0	0	0	0	0	0	2	2	0	1	49	0	0	0	0	0	1	0	0	0	0	0	0	0	1
986	1.25	1	0	87	24	10065	1	2	0	48	24	1	0	0	0	1095	0	0	10	1	0	1	1	1	0	0	0	1	0	1	1	5	0	1	24	1	0	0	0	1	1	0	0	0	1	0	1	0	1
987	2.34	1	0	60	16	11060	0	2	0	42	30	1	0	0	0	1095	0	0	10	1	0	0	0	0	0	1	0	0	0	0	1	1	0	1	30	0	1	0	0	0	0	1	0	0	0	0	0	0	0
988	1.05	1	0	53	61	11990	0	1	0	20	13	1	0	0	0	1095	0	0	3	0	0	0	0	0	0	0	0	0	0	0	2	0	0	0	13	0	0	0	0	1	0	0	0	0	0	0	0	0	0
989	12.89	1	0	27	41	13010	0	1	0	51	51	1	0	0	0	1095	0	0	11	1	0	0	0	0	0	0	0	0	0	0	2	0	0	1	51	0	0	0	0	0	0	0	0	0	0	0	0	0	0
990	3.51	1	0	54	41	13020	0	2	0	20	13	0	0	0	0	1095	0	0	4	0	0	0	0	0	0	0	0	0	0	0	2	0	0	0	13	0	0	0	0	0	0	1	0	0	0	0	0	0	0
991	6.99	0	1	68	71	20040	0	1	3	46	21	0	1	1	0	1095	0	0	9	1	0	1	0	0	0	0	0	0	0	0	3	1	0	1	21	1	0	0	0	0	0	0	1	0	0	0	0	0	1
992	0.81	1	0	72	52	12030	1	2	0	40	16	0	0	0	0	1095	0	0	7	0	0	1	0	0	0	1	0	0	0	1	5	3	0	0	16	0	0	0	1	0	0	0	0	0	0	0	1	0	1
993	1.68	1	1	56	85	23030	0	2	0	20	10	0	0	0	0	1095	0	0	2	0	0	0	0	0	0	0	0	0	0	0	5	0	0	0	10	0	0	0	0	0	0	1	0	0	0	0	0	0	0
994	0.32	1	0	46	41	13010	0	2	0	15	8	0	0	0	0	1095	0	0	1	0	0	0	0	0	0	0	0	0	0	0	2	0	0	0	8	0	0	0	0	0	0	1	0	0	0	0	0	0	0
995	9.53	1	0	54	64	12040	0	1	3	40	16	0	1	1	0	1095	0	0	10	1	0	1	0	0	0	0	0	0	0	1	1	2	0	1	16	1	0	0	0	1	1	0	0	0	1	0	1	0	1
996	1.53	1	0	30	62	13990	1	1	3	25	19	0	1	1	1	305	0	0	8	0	0	0	0	0	0	0	0	0	0	0	1	0	0	0	19	0	0	0	0	0	0	0	0	0	0	0	0	0	0
997	0.45	1	0	35	50	16030	0	1	0	18	18	0	0	0	0	1095	0	0	5	0	0	0	0	0	0	0	0	0	0	1	2	1	0	0	18	0	0	0	0	0	0	0	0	0	0	0	1	0	0
998	7.83	1	1	56	72	20020	1	2	3	42	19	1	1	1	0	1095	0	0	8	1	0	1	1	0	0	0	0	0	0	1	3	3	0	1	19	1	1	0	0	1	1	1	1	0	1	0	1	0	1
999	2.44	1	0	41	64	12010	1	1	0	46	39	1	0	0	1	116	0	0	14	1	0	0	0	0	0	0	0	0	0	0	1	0	0	1	39	0	0	0	0	0	0	0	0	0	1	0	0	0	0
1000	0.4	1	0	25	50	16030	0	2	0	34	34	0	0	0	0	1095	0	0	5	0	0	0	0	0	0	0	0	0	0	0	2	0	0	0	34	0	0	0	0	0	0	0	0	0	0	0	0	0	0
1001	0.38	1	0	41	50	16030	0	1	0	47	40	0	0	0	0	1095	0	0	6	0	0	0	0	0	0	0	0	0	0	0	2	0	0	0	40	0	0	0	0	0	0	0	0	0	0	0	0	0	0
1002	1.67	1	1	70	85	23030	0	1	0	30	15	0	0	0	0	1095	0	0	3	0	0	1	0	0		0	0	0	0	0	5	1	0	0	15	0	0	0	0	0	1	1	0	0	0	0	0	0	1
1003	2.78	1	0	71	26	10020	0	1	1	69	48	0	0	1	1	266	0	0	15	1	0	0	0	0	0	0	0	0	0	0	2	0	0	1	48	0	0	0	0	0	0	0	0	0	0	0	0	0	0
1004	1.03	1	0	55	60	16990	0	2	3	28	15	1	1	1	0	1095	0	0	10	1	0	1	0	0	0	1	0	0	0	0	2	2	0	1	15	0	1	0	0	0	0	0	0	0	0	0	0	0	1
1005	0.6	1	0	48	50	16030	0	2	0	53	46	0	0	0	0	1095	0	0	10	1	0	1	0	0	0	0	0	0	0	0	2	1	0	1	46	0	0	0	0	1	0	0	0	0	0	0	0	0	1
1006	31.68	1	1	64	730	24020	0	1	0	41	26	0	0	0	0	1095	0	0	9	1	0	0	0	0	0	0	0	0	0	0	2	0	0	1	26	0	1	0	0	0	0	1	0	0	0	0	0	0	0
1007	11.65	1	1	68	85	23010	0	2	0	41	29	1	0	0	0	1095	0	0	10	1	0	1	0	0	0	0	0	0	0	0	2	1	0	1	29	0	0	0	0	0	0	1	0	0	0	0	0	0	1
1008	3.63	1	0	42	26	10020	0	2	0	52	45	0	0	0	0	1095	0	0	11	1	0	0	0	0	0	0	0	0	0	0	2	0	0	1	45	0	1	1	0	0	0	1	0	0	0	0	0	0	0
1009	3.02	1	0	51	26	10020	0	1	1	59	52	0	0	1	0	1095	0	0	13	1	0	0	0	0	0	0	0	0	0	0	2	0	0	1	52	0	1	0	0	0	0	0	0	0	0	0	0	0	0
1010	0.77	1	0	26	15	11080	0	2	0	10	10	0	0	0	0	1095	0	0	2	0	0	0	0	0	0	0	0	0	0	0	1	0	0	0	10	0	0	0	0	0	0	1	0	0	0	0	0	0	0
1011	1.28	1	0	44	25	14010	0	1	0	33	23	1	0	0	0	1095	0	0	5	0	0	1	0	0	1	0	0	0	0	0	2	2	0	0	23	1	1	0	0	0	1	0	0	0	0	0	0	0	1
1012	0.82	1	1	51	91	21010	0	1	0	28	21	0	0	0	0	1095	0	0	5	1	0	0	0	0	0	0	0	0	0	0	3	0	0	1	21	0	0	0	0	0	0	0	0	0	0	0	0	0	0
1013	0.86	1	0	69	60	16990	1	1	3	18	6	0	1	1	1	565	0	0	3	0	0	1	1	0	0	0	0	1	0	1	1	4	0	0	6	0	0	0	0	0	0	0	0	0	1	0	1	0	1
1014	0.83	1	0	47	50	16030	0	1	3	20	10	0	1	1	0	1095	0	0	1	0	0	0	0	0	0	0	0	0	0	0	2	0	0	0	10	0	0	0	0	1	0	0	0	0	0	0	0	0	0
1015	1.86	1	1	75	740	20025	1	1	0	42	26	0	0	0	0	1095	0	0	10	1	0	1	0	1	0	0	0	0	0	0	3	2	0	1	26	0	1	1	0	0	1	1	0	0	1	0	0	0	1
1016	6.78	1	1	69	78	23040	1	2	0	62	50	0	0	0	0	1095	0	0	11	1	0	0	0	0	0	0	1	0	0	0	3	1	0	1	50	0	0	0	0	0	0	1	0	0	0	0	0	0	0
1017	1.75	1	0	55	51	16020	0	2	0	31	15	0	0	0	0	1095	0	0	2	0	0	0	0	0	0	0	0	0	0	1	2	1	0	0	15	0	0	0	0	0	0	0	0	0	0	0	1	0	0
1018	3.79	1	1	74	71	20010	2	1	2	40	19	0	0	1	1	1013	0	0	10	1	0	1	0	0	0	0	0	1	0	0	3	2	0	1	19	0	0	0	0	0	0	1	0	0	0	0	0	0	1
1019	4.2	1	1	59	85	23020	0	1	0	26	19	0	0	0	0	1095	0	0	9	1	0	0	0	0	0	0	0	0	0	0	3	0	0	1	19	0	0	0	0	0	0	0	0	0	0	0	0	0	0
1020	4	1	0	71	60	16990	0	1	3	49	11	1	1	1	0	1095	0	0	11	0	0	0	0	0	0	0	0	0	0	0	4	0	0	0	11	0	0	0	0	0	0	0	0	0	1	0	0	0	0
1021	1.43	1	0	47	51	16020	0	1	0	32	13	0	0	0	0	1095	0	0	1	0	0	0	0	0	0	0	0	0	0	1	2	1	0	0	13	0	0	0	0	0	0	0	0	0	0	0	1	0	0
1022	0.9	0	1	66	740	20025	1	1	0	17	2	0	0	0	0	1095	0	0	5	0	0	1	0	0	0	0	0	0	0	1	3	2	0	0	2	0	0	0	0	0	1	0	0	0	0	0	1	0	1
1023	4.05	1	1	79	91	21010	1	2	0	24	8	0	0	0	0	1095	0	0	5	1	0	0	0	0	0	0	0	0	0	0	2	0	0	0	8	0	0	0	0	0	0	1	0	0	0	0	0	0	0
1024	0.69	1	0	27	50	16030	1	1	0	30	30	0	0	0	0	1095	0	0	4	1	0	0	0	0	0	0	0	0	0	0	2	0	0	1	30	0	0	0	0	0	0	0	0	0	0	0	0	0	0
1025	8.32	1	0	24	16	11060	0	1	0	26	26	1	0	0	0	1095	0	0	10	1	0	0	0	0	0	0	0	0	0	0	1	0	0	1	26	0	0	0	0	0	0	0	0	0	0	0	0	0	0
1026	4.07	0	1	49	740	20030	0	1	0	28	21	0	0	0	0	1095	0	0	11	1	0	0	0	0	0	0	0	0	0	0	3	0	0	1	21	1	0	0	0	0	0	0	0	0	1	0	0	0	0
1027	0.5	1	1	70	90	25990	1	1	0	34	13	1	0	0	1	931	0	0	6	1	0	1	0	0	0	0	0	0	0	0	3	1	0	1	13	1	1	0	0	0	0	0	0	0	0	0	0	0	1
1028	8.39	1	0	46	0	19010	0	2	1	34	24	1	0	1	0	1095	0	0	5	0	0	1	0	1	0	0	0	0	0	1	4	3	0	0	24	0	0	0	0	0	0	1	0	0	0	0	1	0	1
1029	1.77	1	0	66	51	16020	1	1	0	39	12	0	0	0	0	1095	0	0	6	0	0	1	1	0	0	0	0	0	0	1	4	3	0	0	12	0	0	0	0	0	1	0	0	0	1	0	1	0	1
1030	14.68	1	1	55	76	24010	0	1	0	25	18	0	0	0	0	1095	0	0	9	1	0	0	0	0	0	0	0	0	0	0	3	0	0	0	18	1	1	0	0	0	0	1	0	0	0	0	0	0	0
1031	9.64	1	0	36	30	15020	0	1	0	11	11	0	0	0	0	1095	0	0	7	1	0	0	0	0	0	0	0	0	0	0	3	0	0	1	11	0	0	0	0	0	0	1	0	0	0	0	0	0	0
1032	5.11	1	1	60	71	20010	0	1	1	50	35	0	0	1	0	1095	0	0	10	1	0	0	0	0	0	0	0	0	0	0	3	0	0	1	35	1	1	1	0	0	0	1	0	0	1	0	0	0	0
1033	0.51	1	0	30	50	16030	1	2	1	12	12	0	0	1	0	1095	0	0	1	0	0	0	0	0	0	0	0	0	0	0	2	0	0	0	12	0	0	0	0	0	0	0	0	0	0	0	0	0	0
1034	3.09	1	0	19	62	13990	0	1	0	51	45	0	0	0	0	1095	0	0	10	1	0	0	0	0	0	0	0	0	0	0	4	0	0	1	45	0	1	0	0	0	0	0	0	0	0	0	0	0	0
1035	1.02	0	1	69	740	20035	1	1	0	25	13	0	0	0	0	1095	0	0	8	1	0	1	0	1	0	0	0	0	0	0	3	2	0	1	13	1	0	0	0	0	0	0	0	0	1	0	0	0	1
1036	0.81	1	0	57	63	10990	0	1	0	20	13	0	0	0	0	1095	0	0	5	1	0	1	0	0	0	0	0	0	0	1	3	2	0	1	13	0	1	0	0	0	0	1	0	0	0	0	1	0	1
1037	1.91	1	0	66	64	12020	1	2	1	33	18	0	0	1	0	1095	0	0	3	0	0	0	0	0	0	0	0	0	0	0	2	0	0	0	18	1	0	0	0	0	0	0	0	0	0	0	0	0	0
1038	2.12	1	0	45	51	16020	0	1	3	25	6	0	0	1	0	1095	0	0	3	0	0	1	0	0	0	0	0	0	0	1	2	2	0	0	6	0	0	0	0	1	0	0	0	0	0	0	1	0	1
1039	5.57	1	1	53	85	23030	0	2	0	22	15	0	0	0	0	1095	0	0	6	1	0	0	0	0	0	0	0	0	0	0	3	0	0	1	15	0	0	0	0	0	0	1	0	0	0	0	0	0	0
1040	0.66	1	0	79	60	18010	1	2	3	63	21	0	1	1	0	1095	0	0	12	1	0	1	0	0	0	0	0	0	0	1	1	2	0	1	21	0	1	0	0	0	1	0	0	0	1	0	1	0	1
1041	1.55	1	1	79	85	23020	1	2	0	33	17	0	0	0	0	1095	0	0	7	1	0	0	0	0	0	0	0	0	0	0	3	0	0	1	17	0	0	0	0	0	0	0	0	0	0	0	0	0	0
1042	4.66	1	0	71	25	14010	1	2	2	37	22	1	0	1	1	843	0	0	8	1	0	1	0	0	0	0	0	0	0	0	2	1	0	1	22	1	1	0	0	0	0	1	0	0	0	0	0	0	1
1043	5.22	1	1	70	72	20990	1	2	2	48	27	0	0	1	0	1095	0	0	8	1	0	0	0	0	0	0	0	0	0	0	3	0	0	1	27	0	0	0	0	0	0	1	1	0	0	0	0	0	0
1044	1.03	0	1	67	740	20025	0	1	0	19	7	0	0	0	0	1095	0	0	8	1	0	0	0	0	0	0	0	0	0	0	3	0	0	1	7	1	0	0	0	0	0	0	0	0	1	0	0	0	0
1045	3.27	1	0	30	31	15010	0	1	0	16	16	0	0	0	0	1095	0	0	6	0	0	0	0	0	0	0	0	0	0	0	2	0	0	0	16	0	0	0	0	0	0	1	0	0	0	0	0	0	0
1046	1.41	1	0	74	60	16990	1	2	2	61	37	0	0	1	0	1095	0	0	9	1	0	1	0	1	0	0	0	0	0	1	2	3	0	1	37	0	0	0	0	0	0	0	0	0	0	0	1	0	1
1047	0.83	1	0	71	41	13030	0	1	0	28	13	0	0	0	0	1095	0	0	3	0	0	1	0	0	0	0	0	0	0	0	3	1	0	0	13	0	0	0	0	0	0	1	0	0	0	0	0	0	1
1048	2.65	1	0	69	26	10020	1	2	0	63	48	0	0	0	0	1095	0	0	10	1	0	0	0	0	0	0	0	0	0	0	2	0	0	1	48	0	1	0	0	0	0	0	0	0	0	0	0	0	0
1049	2.09	1	1	31	72	20990	0	2	0	22	22	0	0	0	0	1095	0	0	5	0	0	0	0	0	0	0	0	0	0	0	4	0	0	0	22	1	1	0	0	0	0	0	0	1	0	0	0	0	0
1050	0.93	1	0	62	11	11070	2	2	0	41	29	0	0	0	0	1095	0	0	6	0	1	0	0	0	0	0	0	0	0	1	4	2	0	0	29	0	0	0	0	0	0	0	0	0	1	0	1	1	0
1051	7.48	1	0	41	22	10040	0	2	3	48	35	1	1	1	0	1095	0	0	7	0	0	0	0	0	0	0	0	0	0	0	3	0	0	0	35	0	0	0	0	0	0	1	0	0	0	0	0	0	0
1052	8.72	1	1	47	85	23020	1	1	0	33	26	0	0	0	0	1095	0	0	10	1	0	0	0	0	0	0	0	0	0	0	3	0	0	1	26	0	0	0	0	0	0	0	0	0	0	0	0	0	0
1053	1.75	1	1	87	71	20040	1	2	0	36	15	0	0	0	1	269	0	0	9	1	0	1	0	0	0	0	0	0	0	0	3	1	0	1	15	0	0	0	0	0	0	1	0	0	0	0	0	0	1
1054	1.89	0	1	64	740	20035	1	1	0	26	14	0	0	0	0	1095	0	0	8	1	0	1	0	1	0	0	0	0	0	1	3	3	0	1	14	1	0	0	0	0	0	0	0	0	0	0	1	0	1
1055	4.02	1	1	82	82	26010	1	2	2	54	27	1	0	1	0	1095	0	0	13	1	0	0	0	0	0	0	0	0	0	0	3	0	0	1	27	1	1	0	0	0	0	0	0	0	0	0	0	0	0
1056	12.66	1	0	42	0	19010	0	1	1	33	26	1	0	1	0	1095	0	0	8	1	0	0	0	0	0	0	0	0	0	0	2	0	0	1	26	0	0	0	0	0	0	0	0	0	0	0	0	0	0
1057	1.91	1	0	20	62	13040	1	2	0	18	18	0	0	0	1	543	0	0	5	0	0	0	0	0	0	0	0	0	0	0	2	0	0	0	18	0	0	0	0	0	0	1	0	0	0	0	0	0	0
1058	4.68	1	0	39	41	13010	0	1	0	15	15	0	0	0	0	1095	0	0	8	1	0	0	0	0	0	0	0	0	0	0	4	0	0	1	15	0	0	0	0	0	0	1	0	0	0	0	0	0	0
1059	5.06	1	0	76	26	10020	1	1	0	54	38	0	0	0	1	351	0	0	8	1	0	0	0	0	0	0	0	0	0	0	4	0	0	1	38	0	0	0	0	0	0	0	0	0	0	0	0	0	0
1060	11.13	1	1	63	71	20010	0	1	3	45	22	0	1	1	0	1095	0	0	18	1	0	1	0	0	0	0	0	0	0	1	3	2	0	1	22	1	0	0	0	0	0	1	0	1	0	0	1	0	1
1061	0.78	1	0	87	22	10040	2	2	0	31	13	0	0	0	1	193	0	0	3	0	0	1	0	1	0	0	0	0	0	0	3	2	0	0	13	0	0	0	0	0	0	0	0	0	0	0	0	0	1
1062	1.49	1	0	73	64	12990	2	1	0	30	15	0	0	0	1	307	0	0	7	0	0	1	0	1	0	0	0	0	0	0	3	2	0	0	15	1	0	0	0	0	0	1	0	0	0	0	0	0	1
1063	0.99	1	0	34	0	17990	1	2	1	22	13	0	0	1	1	93	0	0	9	1	0	0	0	0	0	0	0	0	0	0	1	0	0	1	13	0	0	0	0	0	0	0	0	0	1	0	0	0	0
1064	8.92	0	1	75	740	20035	1	1	1	41	19	0	0	1	0	1095	0	0	12	1	0	1	1	1	0	0	1	0	0	1	3	5	0	1	19	1	0	0	0	0	1	0	0	0	0	0	1	0	1
1065	3.95	0	1	78	71	20010	1	1	0	30	14	0	0	0	1	246	0	0	10	1	0	0	0	0	0	0	0	0	0	0	3	0	0	1	14	1	0	0	0	0	0	0	0	0	0	0	0	0	0
1066	0.9	1	0	42	50	16030	0	2	0	46	39	0	0	0	0	1095	0	0	8	1	0	0	0	0	0	0	0	0	0	0	2	0	0	1	39	1	1	0	0	0	0	0	0	0	0	0	0	0	0
1067	2.57	1	1	66	71	20010	1	1	2	36	24	0	0	1	0	1095	0	0	6	1	0	1	0	0	0	0	0	0	0	0	3	1	0	1	24	0	1	0	0	0	1	1	0	0	0	0	0	0	1
1068	2.78	1	1	52	85	23030	0	2	0	24	17	0	0	0	0	1095	0	0	5	1	0	0	0	0	0	0	0	0	0	0	3	0	0	1	17	0	0	0	0	0	0	1	0	0	0	0	0	0	0
1069	2.74	1	0	58	60	16990	1	2	0	43	33	0	0	0	0	1095	0	0	6	0	0	0	0	0	0	0	0	0	0	0	1	0	0	0	33	0	0	0	0	0	0	0	1	0	0	0	0	0	0
1070	5.38	1	0	51	14	11020	1	2	0	27	20	1	0	0	0	1095	0	0	7	1	0	1	0	0	0	0	0	0	0	0	1	1	0	0	20	0	0	0	0	0	0	0	0	0	0	0	0	0	1
1071	9.92	0	1	81	740	20035	1	1	1	42	21	0	0	1	0	1095	0	0	11	1	0	1	1	0	0	0	0	0	0	0	3	2	0	1	21	1	1	0	0	0	0	0	0	0	0	0	0	0	1
1072	24.59	1	0	36	64	12020	0	1	0	15	15	0	0	0	0	1095	0	0	10	1	0	0	0	0	0	0	0	0	0	0	2	0	0	1	15	0	0	0	0	0	0	1	0	0	0	0	0	0	0
1073	1.98	1	0	81	0	19010	2	2	2	62	35	0	0	1	0	1095	0	0	11	1	0	1	0	1	0	0	0	0	0	1	2	3	0	1	35	0	0	0	0	0	1	1	0	0	1	0	1	0	1
1074	4.59	1	0	55	62	13040	0	2	0	29	19	0	0	0	0	1095	0	0	5	0	0	0	0	0	0	0	0	0	0	0	2	0	0	0	19	0	0	0	0	0	0	0	0	0	0	0	0	0	0
1075	1.06	0	1	84	740	20030	1	1	0	27	9	0	0	0	0	1095	0	0	9	1	0	0	0	0	0	0	0	0	0	0	3	0	0	1	9	1	0	0	0	0	0	0	0	0	1	0	0	0	0
1076	3.72	1	1	65	85	23010	0	1	1	40	28	0	0	1	0	1095	0	0	10	1	0	1	0	0	0	0	0	0	0	0	3	1	0	1	28	0	0	0	0	0	0	0	0	0	0	0	0	0	1
1077	1.84	1	0	81	60	16990	2	1	0	36	15	0	0	0	0	1095	0	0	4	0	0	1	0	0	0	0	0	0	0	1	2	2	0	0	15	0	0	0	0	0	0	0	0	0	0	0	1	0	1
1078	0.7	1	0	56	61	11990	0	2	0	24	17	0	0	0	0	1095	0	0	6	1	0	0	0	0	0	0	0	0	0	0	2	0	0	1	17	0	1	0	0	0	0	1	0	0	0	0	0	0	0
1079	6.49	1	0	63	26	10020	0	1	0	34	19	0	0	0	0	1095	0	0	9	1	0	0	0	0	0	0	0	0	0	0	2	0	0	1	19	1	1	0	0	0	0	0	0	0	0	0	0	0	0
1080	11.15	1	0	73	16	11060	1	1	1	45	24	1	0	1	1	59	0	0	10	1	0	0	0	0	0	0	0	0	0	0	1	0	0	1	24	0	1	0	0	0	0	1	0	0	1	0	0	0	0
1081	3.98	0	1	69	740	20025	1	1	0	34	19	0	0	0	0	1095	0	0	8	1	0	1	1	0	0	0	0	0	0	1	3	3	0	1	19	1	0	0	0	0	0	1	0	0	1	0	1	0	1
1082	6.91	1	0	82	40	13070	3	2	0	63	45	0	0	0	1	56	0	0	8	0	0	0	0	0	0	0	0	0	0	0	2	0	0	0	45	0	0	0	0	0	0	1	0	0	0	0	0	0	0
1083	15.8	1	0	41	41	13020	1	2	0	26	19	0	0	0	0	1095	0	0	9	1	0	0	0	0	0	0	0	0	0	0	2	0	0	1	19	0	0	0	0	0	0	1	0	0	0	0	0	0	0
1084	1.4	1	0	65	60	18010	1	1	3	40	13	0	1	1	0	1095	0	0	10	1	0	1	0	0	0	0	0	0	0	1	1	2	0	1	13	0	0	0	0	0	1	0	0	0	1	0	1	0	1
1085	1.04	0	1	63	740	20025	0	1	0	21	9	0	0	0	0	1095	0	0	7	1	0	0	0	1	0	0	0	0	0	1	3	2	0	1	9	1	0	0	0	0	1	0	0	0	1	0	1	0	0
1086	1.9	0	1	63	740	20030	1	1	1	26	14	0	0	1	0	1095	0	0	8	1	0	0	0	0	0	0	0	0	0	0	3	0	0	1	14	1	0	0	0	0	0	0	0	0	0	0	0	0	0
1087	1.93	0	1	80	740	20030	1	1	0	35	14	0	0	0	1	938	0	0	8	1	0	1	0	1	0	0	0	0	0	1	3	3	0	1	14	0	0	0	0	0	1	1	0	0	1	0	1	0	1
1088	0.63	1	0	23	50	16030	1	1	0	17	17	0	0	0	0	1095	0	0	3	0	0	0	0	0	0	1	0	0	0	0	2	1	0	0	17	0	0	0	0	0	0	0	0	0	0	0	0	0	0
1089	3.11	1	0	62	62	13050	1	2	0	36	18	0	0	0	0	1095	0	0	6	0	0	1	0	0	0	0	0	0	0	1	1	2	0	0	18	0	0	0	0	0	0	0	0	0	0	0	1	0	1
1090	10.8	1	0	58	26	10020	0	1	0	45	35	0	0	0	0	1095	0	0	11	1	0	0	0	0	0	0	0	0	0	0	2	0	0	1	35	0	1	0	0	0	0	0	0	0	0	0	0	0	0
1091	7.07	1	0	62	26	10020	1	1	1	58	37	0	0	1	0	1095	0	0	12	1	0	1	0	0	0	0	0	0	0	1	5	2	0	1	37	0	0	0	0	0	0	0	0	0	0	0	1	0	1
1092	1.98	1	0	50	60	16990	2	1	0	39	29	0	0	0	0	1095	0	0	9	1	0	0	0	0	0	0	0	0	0	0	2	0	0	1	29	0	0	0	0	0	0	0	1	0	0	0	0	0	0
1093	1.82	1	1	63	85	23020	2	1	0	32	20	0	0	0	1	804	0	0	7	1	0	0	0	0	0	0	0	0	0	0	3	0	0	1	20	0	0	0	0	0	0	0	0	0	0	0	0	0	0
1094	24.63	1	1	74	85	23030	1	2	0	57	42	0	0	0	0	1095	0	0	9	1	0	0	0	0	0	0	0	0	0	0	2	0	0	1	42	0	0	0	0	0	0	1	0	0	0	0	0	0	0
1095	3.23	1	1	56	71	20010	0	1	2	37	24	0	0	1	0	1095	0	0	8	1	0	0	0	0	0	0	0	0	0	0	3	0	0	1	24	1	0	0	0	0	0	1	0	0	0	0	0	0	0
1096	1.16	1	0	84	0	19010	2	1	0	36	18	0	0	0	1	734	0	0	7	1	0	1	0	0	0	0	1	0	0	0	2	2	0	1	18	0	1	0	0	0	1	0	0	0	1	0	0	0	1
1097	0.94	1	1	69	90	27990	1	1	0	31	19	0	0	0	1	520	0	0	3	0	0	1	0	0	0	0	0	0	0	1	3	2	0	0	19	0	0	0	0	1	1	0	0	0	0	0	1	0	1
1098	2.41	1	0	54	22	10040	1	1	0	45	29	0	0	0	0	1095	0	0	9	1	0	1	0	1	0	0	0	1	0	1	2	4	0	1	29	0	0	0	0	0	1	0	0	0	1	0	1	0	1
1099	5.9	1	0	59	40	13070	2	2	0	61	54	0	0	0	0	1095	0	0	10	1	1	0	0	0	0	0	0	0	0	0	2	1	0	1	54	0	0	0	0	0	0	0	0	0	0	0	0	1	0
1100	28.09	1	0	27	64	12040	0	1	1	13	10	1	0	1	0	1095	0	0	10	1	0	0	0	0	0	0	0	0	0	0	1	0	0	0	10	0	0	0	0	0	0	1	0	0	0	0	0	0	0
1101	2.95	0	1	73	74	23050	2	1	0	17	2	0	0	0	0	1095	0	0	4	0	0	1	0	0	0	0	0	0	0	0	3	1	0	0	2	0	0	0	0	0	1	0	0	0	0	0	0	0	1
1102	4.9	1	0	58	40	13070	2	1	0	36	29	0	0	0	1	1091	0	0	12	1	0	0	0	0	0	0	0	0	0	0	2	0	0	1	29	0	0	0	0	0	0	0	0	0	0	0	0	0	0
1103	1.8	0	1	50	740	20030	0	1	0	28	18	0	0	0	0	1095	0	0	9	1	0	0	0	0	0	0	0	0	0	0	3	0	0	1	18	1	1	0	0	0	1	1	0	1	0	0	0	0	0
1104	3.76	1	0	69	14	11020	3	1	0	35	20	1	0	0	1	732	0	0	9	1	0	0	0	0	0	1	0	0	0	1	1	2	0	1	20	0	0	0	0	0	0	0	0	0	1	0	1	0	0
1105	2.66	1	0	58	64	12040	0	2	1	28	18	0	0	1	1	32	0	0	3	0	0	0	0	0	0	0	1	0	0	0	1	1	0	0	18	0	0	0	0	0	0	1	0	0	0	0	0	0	0
1106	3	1	1	64	83	22010	1	2	0	37	25	1	0	0	0	1095	0	0	7	1	0	1	0	0	0	0	0	0	0	0	3	1	0	1	25	1	0	0	0	0	0	1	0	0	0	0	0	0	1
1107	0.99	1	0	50	50	16030	1	2	0	55	45	0	0	0	0	1095	0	0	8	0	0	0	0	0	0	0	0	0	0	0	4	0	0	0	45	0	0	0	0	0	0	0	0	0	1	0	0	0	0
1108	8.1	1	0	37	16	11060	2	2	0	30	30	1	0	0	1	269	0	0	9	1	0	0	0	0	0	0	0	0	0	0	1	0	0	1	30	0	0	0	0	0	0	0	0	0	0	0	0	0	0
1109	10.07	1	0	73	90	25990	1	1	3	40	19	1	0	1	0	1095	0	0	10	1	0	0	0	0	0	0	0	1	0	1	4	2	0	1	19	1	1	0	0	0	0	0	0	0	1	0	1	0	0
1110	8.61	1	1	81	91	21990	1	2	0	74	47	1	0	0	0	1095	0	0	10	1	0	0	0	0	0	0	0	0	0	1	3	1	0	1	47	0	0	0	0	0	0	1	0	0	0	0	1	0	0
1111	14.82	1	1	66	83	22010	2	1	1	42	21	1	0	1	1	32	0	0	10	1	0	1	0	0	0	1	0	1	0	0	3	3	0	1	21	1	1	0	0	0	0	0	0	0	0	0	0	0	1
1112	1.28	1	1	85	83	22010	1	1	0	52	28	0	0	0	0	1095	0	0	8	0	0	1	0	0	0	0	0	0	0	0	3	1	0	0	28	1	1	0	0	0	0	0	0	1	0	0	0	0	1
1113	1.69	1	1	49	92	23990	0	1	0	37	30	0	0	0	1	227	0	0	7	1	0	0	0	0	0	0	0	0	0	0	3	0	0	1	30	0	0	0	0	0	0	1	0	0	0	0	0	0	0
1114	3.98	1	0	35	26	10020	0	1	0	25	19	0	0	0	0	1095	0	0	6	1	0	0	0	0	0	0	0	0	0	0	2	0	0	1	19	0	0	0	0	0	0	1	0	0	0	0	0	0	0
1115	5.82	1	0	76	60	16990	1	1	0	66	50	0	0	0	0	1095	0	0	9	1	0	0	0	0	0	0	0	0	0	0	2	0	0	1	50	0	0	0	0	0	0	0	0	0	0	0	0	0	0
1116	6.94	1	0	80	30	15020	1	1	1	40	22	1	0	1	1	51	0	0	7	0	0	1	1	0	0	0	0	0	0	0	2	2	0	0	22	0	0	0	0	0	0	1	0	0	0	0	0	0	1
1117	1.87	0	1	56	740	20025	0	1	0	26	19	0	0	0	0	1095	0	0	11	1	0	1	0	0	0	0	0	0	0	0	3	1	0	1	19	1	0	0	0	0	0	0	0	0	0	0	0	0	1
1118	7.83	1	0	69	40	13070	1	1	0	57	45	0	0	0	1	87	0	0	10	1	0	1	0	0	0	0	0	0	0	0	1	1	0	1	45	0	0	0	0	0	0	0	0	0	0	0	0	0	1
1119	3.34	1	0	59	50	16030	1	1	1	41	31	0	0	1	0	1095	0	0	10	1	0	1	1	0	0	0	0	0	0	0	2	2	0	1	31	0	0	0	0	0	1	0	0	0	0	0	0	0	1
1120	1.14	1	0	85	26	10020	1	2	0	31	13	0	0	0	0	1095	0	0	1	0	0	1	0	0	0	0	0	0	0	0	3	1	0	0	13	0	0	0	0	0	0	1	0	0	0	0	0	0	1
1121	1.09	1	1	59	83	22010	0	2	3	35	19	1	0	1	0	1095	0	0	7	1	0	0	0	0	0	0	0	0	0	0	3	0	0	1	19	1	0	0	0	0	0	0	0	0	0	0	0	0	0
1122	3.89	0	1	35	74	23050	0	2	0	14	14	0	0	0	1	410	0	0	2	0	0	0	0	0	0	0	0	0	0	0	1	0	0	0	14	0	0	0	0	0	0	0	0	0	0	0	0	0	0
1123	0.68	1	1	78	92	23990	1	1	0	39	17	0	0	0	0	1095	0	0	5	0	0	1	0	0	0	0	0	0	0	0	3	1	0	0	17	0	0	0	0	0	0	1	0	0	0	0	0	0	1
1124	11.13	1	0	70	13	11040	0	2	0	50	35	0	0	0	0	1095	0	0	9	1	0	0	0	0	0	0	0	0	0	0	2	0	0	1	35	0	0	0	0	0	0	1	0	0	0	0	0	0	0
1125	3.25	1	0	21	60	16990	1	1	3	32	12	0	1	1	0	1095	0	0	7	0	0	0	0	0	0	0	0	0	0	0	1	0	0	0	12	0	1	0	0	0	0	0	1	0	0	0	0	0	0
1126	7.61	1	0	60	31	15010	2	1	0	34	19	0	0	0	0	1095	0	0	9	1	0	0	0	0	0	0	0	0	0	0	2	0	0	1	19	0	0	0	0	0	0	0	0	0	0	0	0	0	0
1127	3.34	1	0	44	13	11040	0	1	1	37	27	0	0	1	1	523	0	0	12	1	0	1	0	0	0	0	0	0	0	1	1	2	0	1	27	0	0	0	0	1	0	1	0	0	0	0	1	0	1
1128	3.11	0	1	62	740	20025	0	1	0	33	15	0	0	0	0	1095	0	0	8	1	0	0	0	0	0	0	0	0	0	0	3	0	0	1	15	0	0	0	0	0	0	0	0	0	0	0	0	0	0
1129	14.87	0	1	57	740	20030	0	1	3	30	17	0	1	1	1	147	0	0	10	1	0	0	0	0	0	0	0	0	0	0	3	0	0	1	17	1	0	0	0	0	0	0	0	1	0	0	0	0	0
1130	0.55	1	0	60	30	15020	0	2	1	25	13	0	0	1	0	1095	0	0	3	0	0	1	0	0	0	0	0	0	0	0	2	1	0	0	13	0	0	0	0	0	0	1	0	0	0	0	0	0	1
1131	1.89	0	1	64	71	20010	1	1	0	33	21	0	0	0	0	1095	0	0	10	1	0	0	0	1	0	0	0	0	0	0	3	1	0	1	21	1	0	0	0	0	1	0	0	0	0	0	0	0	0
1132	3.18	1	0	82	60	18010	2	2	3	66	39	0	1	1	0	1095	0	0	13	1	0	1	0	0	0	0	0	1	0	0	1	2	1	1	39	0	0	0	0	0	0	0	0	0	1	0	0	0	1
1133	3.01	0	1	84	740	20030	1	1	0	34	16	0	0	0	1	691	0	0	11	1	0	1	0	0	0	0	0	1	0	0	3	2	0	1	16	1	0	0	0	0	0	0	0	0	0	0	0	0	1
1134	1.32	1	0	20	0	19010	0	2	0	15	6	0	0	0	0	1095	0	0	0	0	0	0	0	0	0	0	0	0	0	1	2	1	0	0	6	0	0	0	0	0	0	0	0	0	0	0	1	0	0
1135	1.95	0	1	81	740	20030	2	2	0	50	29	0	0	0	0	1095	0	0	10	1	0	0	0	1	0	0	0	0	0	0	3	1	0	1	29	1	0	0	0	0	1	0	0	0	1	0	0	0	0
1136	4.75	1	1	76	72	20020	1	2	0	45	29	0	0	0	1	829	0	0	8	1	0	1	0	0	0	0	0	0	0	1	3	2	0	0	29	1	0	0	0	1	1	0	1	0	1	0	1	0	1
1137	5.48	1	0	75	16	11060	1	2	3	52	24	1	0	1	0	1095	0	0	10	1	0	1	0	0	0	0	0	0	0	1	2	2	0	1	24	0	0	0	0	0	1	0	0	0	0	0	1	0	1
1138	1.61	1	0	48	51	16020	0	2	0	26	10	0	0	0	0	1095	0	0	1	0	0	0	0	0	0	0	0	0	0	1	2	1	0	0	10	0	0	0	0	0	0	0	0	0	0	0	1	0	0
1139	1.58	1	0	64	52	12050	1	1	0	25	13	0	0	0	0	1095	0	0	6	0	0	0	0	0	0	0	0	0	0	0	1	0	0	0	13	1	1	0	0	0	0	1	0	1	0	0	0	0	0
1140	4.82	1	1	69	85	23010	1	1	0	28	16	0	0	0	1	209	0	0	9	1	0	0	0	0	0	0	0	0	0	1	3	1	0	1	16	1	0	0	0	0	0	1	0	0	0	0	1	0	0
1141	1.71	1	0	45	60	16990	1	1	0	20	13	0	0	0	1	34	0	0	1	0	0	0	0	0	0	0	0	0	0	0	2	0	0	0	13	0	0	0	0	0	0	0	0	0	0	0	0	0	0
1142	2.71	0	1	71	740	20025	1	1	0	31	16	0	0	0	0	1095	0	0	9	1	0	0	0	0	0	0	0	0	0	0	3	0	0	1	16	0	0	0	0	0	1	0	0	0	0	0	0	0	0
1143	1.84	1	0	53	22	10040	0	2	0	32	22	0	0	0	0	1095	0	0	5	0	0	0	0	0	0	0	0	0	0	0	2	0	0	0	22	0	0	0	0	0	0	1	0	0	0	0	0	0	0
1144	12.66	1	0	75	13	11040	1	1	0	51	35	1	0	0	1	39	0	0	10	1	0	1	0	0	0	0	0	0	0	0	1	1	0	1	35	0	0	0	0	0	1	0	0	0	0	0	0	0	1
1145	2.41	1	0	83	16	11060	1	1	2	42	15	1	0	1	0	1095	0	0	9	1	0	1	1	0	0	0	0	0	0	0	1	2	0	1	15	0	0	0	0	0	1	0	0	0	1	0	0	0	1
1146	13.95	1	1	67	72	20990	2	1	0	48	27	0	0	0	0	1095	0	0	10	1	0	1	0	0	0	0	0	0	0	0	3	1	0	1	27	0	0	0	0	0	0	0	0	0	1	0	0	0	1
1147	22.07	1	1	74	83	22010	1	2	0	40	22	1	0	0	0	1095	0	0	10	1	0	1	0	0	0	0	0	0	0	1	3	2	0	1	22	0	0	0	0	1	1	0	0	0	0	0	1	0	1
1148	23.85	1	0	63	0	19010	1	1	0	39	27	1	0	0	0	1095	0	0	10	1	1	1	0	0	0	0	0	0	0	1	4	3	0	1	27	1	0	0	0	0	0	0	0	0	0	0	1	1	1
1149	6.48	1	1	44	85	23030	0	1	0	17	10	0	0	0	0	1095	0	0	6	1	0	0	0	0	0	0	0	0	0	0	3	0	0	1	10	0	0	0	0	0	0	1	0	0	0	0	0	0	0
1150	0.98	1	0	61	60	16990	1	2	0	48	33	0	0	0	0	1095	0	0	8	1	0	1	0	0	0	0	0	0	0	0	2	1	0	1	33	0	0	0	0	0	1	0	1	0	0	0	0	0	1
1151	2.71	1	1	71	85	23030	0	2	0	25	10	0	0	0	0	1095	0	0	7	1	0	0	0	0	0	0	0	0	0	0	3	0	0	1	10	0	0	0	0	0	0	1	0	0	0	0	0	0	0
1152	13.65	1	1	62	71	20010	0	1	0	35	20	0	0	0	0	1095	0	0	11	1	0	0	0	0	0	0	0	0	0	0	3	0	0	1	20	1	0	0	0	0	0	1	0	1	0	0	0	0	0
1153	0.88	0	1	64	90	27990	2	2	0	23	11	0	0	0	1	639	0	0	6	1	0	0	0	0	0	0	0	0	0	0	3	0	0	1	11	1	0	0	0	0	0	0	0	0	0	0	0	0	0
1154	0.67	1	0	43	26	10020	0	2	0	48	35	0	0	0	0	1095	0	0	10	1	0	0	0	0	1	0	0	0	0	0	1	1	0	1	35	0	1	0	0	0	0	0	0	0	0	0	0	0	0
1155	6.62	1	0	76	30	15020	1	1	0	42	23	0	0	0	0	1095	0	0	10	1	0	1	0	0	0	0	0	0	0	0	2	1	0	0	23	0	0	0	0	0	0	1	0	0	0	0	0	0	1
1156	2.7	1	1	67	83	22030	2	2	0	29	17	0	0	0	0	1095	0	0	6	1	0	0	0	0	0	0	0	0	0	0	3	0	0	1	17	1	0	0	0	0	0	1	0	0	1	0	0	0	0
1157	2.52	1	0	81	22	10040	2	1	0	38	17	0	0	0	1	517	0	0	6	1	1	1	0	0	0	0	1	0	0	1	2	4	0	1	17	0	0	0	0	0	0	0	0	0	1	0	1	1	1
1158	3.25	1	0	22	0	19010	0	2	3	34	25	0	1	1	0	1095	0	0	4	0	0	0	0	0	0	0	0	0	0	0	2	0	0	0	25	0	0	0	0	0	0	0	0	0	0	0	0	0	0
1159	1.06	1	0	73	41	13020	1	1	0	45	27	0	0	0	0	1095	0	0	11	1	0	1	0	0	0	0	0	0	0	0	2	1	0	1	27	0	0	0	0	0	0	1	0	0	0	0	0	0	1
1160	3.83	1	0	53	25	14010	1	1	2	37	24	1	0	1	0	1095	0	0	5	0	0	1	0	0	0	0	0	0	0	1	1	2	0	0	24	0	0	0	0	1	0	0	0	0	1	0	1	0	1
1161	4.59	1	0	73	25	14010	1	1	1	53	26	1	0	1	1	111	0	0	9	1	0	1	1	0	0	0	1	0	0	1	2	4	0	1	26	1	1	0	0	0	0	0	0	0	0	0	1	0	1
1162	13.71	1	0	54	41	13020	1	1	0	37	30	0	0	0	0	1095	0	0	10	1	0	0	0	0	0	0	0	0	0	0	2	0	0	1	30	0	0	0	0	0	0	1	0	0	0	0	0	0	0
1163	5.01	1	0	47	62	13040	2	2	0	13	6	0	0	0	0	1095	0	0	7	1	0	0	0	0	0	0	0	0	0	0	1	0	0	0	6	0	0	0	0	0	0	0	0	0	0	0	0	0	0
1164	2.91	1	0	20	60	18010	0	1	3	14	10	0	1	1	0	1095	0	0	6	0	0	0	0	0	0	0	0	0	0	0	2	0	0	0	10	0	0	0	0	0	0	0	1	0	0	0	0	0	0
1165	7.98	0	1	48	74	23050	1	2	0	41	34	0	0	0	0	1095	0	0	4	0	0	1	0	0	0	0	0	0	0	0	3	1	0	0	34	0	0	0	0	0	0	0	0	0	0	0	0	0	1
1166	1.76	1	0	69	22	10040	1	1	0	42	24	0	0	0	0	1095	0	0	7	1	0	0	0	0	0	0	0	0	0	0	3	0	0	1	24	0	0	0	0	0	0	1	0	0	0	0	0	0	0
1167	4.08	1	1	80	71	20040	1	1	0	44	26	0	0	0	0	1095	0	0	10	1	0	1	1	0	0	0	1	0	0	0	3	3	0	1	26	1	0	0	0	0	0	0	0	1	0	0	0	0	1
1168	4.13	1	0	74	14	11020	1	1	0	44	29	1	0	0	0	1095	0	0	8	1	0	0	0	0	0	0	0	0	0	0	4	0	0	1	29	0	0	0	0	0	0	0	0	0	0	0	0	0	0
1169	5.06	1	0	62	0	19010	1	2	0	49	37	0	0	0	1	122	0	0	10	1	0	0	0	0	0	0	0	0	0	0	2	0	0	1	37	0	0	0	0	0	0	0	1	0	0	0	0	0	0
1170	3.86	1	0	81	30	15020	1	2	0	31	13	0	0	0	0	1095	0	0	7	0	0	1	0	0	0	0	0	0	0	0	2	1	0	0	13	0	0	0	0	0	1	1	0	0	0	0	0	0	1
1171	3.4	1	1	83	90	25990	2	2	1	42	21	1	0	1	1	110	0	0	6	1	0	1	0	0	0	0	0	1	0	0	3	2	0	1	21	1	0	0	0	0	0	0	0	0	0	0	0	0	1
1172	13.87	1	0	36	30	15020	0	1	2	23	20	0	0	1	0	1095	0	0	10	1	0	0	0	0	0	0	0	0	0	0	3	0	0	1	20	1	0	0	0	0	0	0	0	0	0	0	0	0	0
1173	2.8	1	1	77	76	24010	1	1	0	39	23	0	0	0	0	1095	0	0	9	1	0	1	0	0	0	0	0	0	0	0	3	1	0	1	23	0	0	0	0	0	0	0	0	0	0	0	0	0	1
1174	3.92	1	0	64	63	10990	2	1	1	39	15	1	0	1	1	434	0	0	10	1	1	1	0	1	0	0	1	0	0	0	2	4	0	1	15	1	1	0	0	0	1	1	0	0	1	0	0	1	1
1175	1.01	1	1	49	730	24020	0	1	0	15	8	0	0	0	0	1095	0	0	3	0	0	0	0	0	0	0	0	0	0	0	3	0	0	0	8	1	0	0	0	0	0	1	0	0	0	0	0	0	0
1176	14.44	1	0	69	41	13020	1	2	0	43	31	0	0	0	1	50	0	0	10	1	0	1	0	0	0	0	0	0	0	0	2	1	0	1	31	0	0	0	0	0	0	1	0	0	0	0	0	0	1
1177	20.96	0	1	71	740	20030	0	2	0	31	16	0	0	0	0	1095	0	0	12	1	0	0	0	1	0	0	1	0	0	0	3	2	0	1	16	1	0	0	0	0	1	0	0	0	1	0	0	0	0
1178	14.09	0	1	80	740	20025	1	1	3	31	13	0	1	1	0	1095	0	0	13	1	0	1	0	0	0	0	0	0	0	0	3	1	0	1	13	1	0	0	0	0	1	0	0	0	0	0	0	0	1
1179	39.53	1	0	45	25	14010	0	2	3	54	24	1	1	1	0	1095	0	0	15	1	0	0	0	0	0	0	0	0	0	0	2	0	0	1	24	0	0	0	0	0	0	0	0	0	0	0	0	0	0
1180	6.19	1	1	75	91	21990	1	2	0	40	24	0	0	0	0	1095	0	0	5	0	0	1	0	0	0	0	1	0	0	0	3	2	0	0	24	0	0	0	0	1	1	0	0	0	1	0	0	0	1
1181	1.85	1	1	37	92	23990	0	1	0	21	21	0	0	0	0	1095	0	0	6	1	0	0	0	1	0	0	0	0	0	0	3	1	0	1	21	0	0	0	0	0	1	1	0	0	0	0	0	0	0
1182	5.03	1	0	49	40	13070	1	2	2	60	50	0	0	1	0	1095	0	0	11	1	0	0	0	0	0	0	0	0	0	0	2	0	0	1	50	0	0	0	0	0	0	0	0	0	0	0	0	0	0
1183	6.72	1	1	62	85	23030	0	2	0	70	55	0	0	0	0	1095	0	0	11	1	0	1	0	0	0	0	1	0	0	0	3	2	0	1	55	1	0	0	0	0	0	1	0	0	0	0	0	0	1
1184	20.36	1	0	67	25	14010	1	1	0	49	31	0	0	0	1	185	0	0	12	1	0	1	0	0	0	0	0	1	0	0	5	2	0	1	31	0	0	0	0	0	0	0	0	0	1	0	0	0	1
1185	1.41	1	0	56	41	13020	0	1	0	22	15	0	0	0	0	1095	0	0	9	1	0	1	0	0	0	0	0	0	0	1	3	2	0	1	15	1	0	0	0	0	0	1	0	0	0	0	1	0	1
1186	7.63	1	1	41	94	22990	0	1	0	37	21	1	0	0	0	1095	0	0	6	1	0	0	0	0	0	0	0	0	0	0	3	0	0	1	21	1	0	0	0	0	0	0	0	0	0	0	0	0	0
1187	1.33	1	0	21	51	16020	1	1	0	21	15	0	0	0	0	1095	0	0	1	0	0	0	0	0	0	0	0	0	0	1	2	1	0	0	15	0	0	0	0	0	0	0	0	0	0	0	1	0	0
1188	1.99	0	1	72	740	20025	1	2	0	23	8	0	0	0	0	1095	0	0	7	1	0	0	0	0	0	0	0	0	0	1	3	1	0	1	8	1	0	0	0	0	1	1	0	0	0	0	1	0	0
1189	1.17	0	1	62	740	20030	1	1	0	17	5	0	0	0	0	1095	0	0	8	1	1	0	0	0	0	0	0	0	0	0	3	1	0	1	5	1	0	0	0	0	0	0	0	0	1	0	0	1	0
1190	3.61	1	0	45	60	18010	0	1	3	32	16	1	0	1	0	1095	0	0	12	1	0	0	0	0	0	0	0	0	0	0	2	0	0	1	16	1	1	0	0	0	0	0	0	0	0	0	0	0	0
1191	5.48	1	0	59	22	10040	3	1	0	69	50	0	0	0	1	516	0	0	15	1	1	1	1	1	0	0	0	1	0	1	2	6	0	1	50	0	0	0	0	1	0	0	0	0	1	0	1	1	1
1192	14.64	1	0	53	41	13020	0	2	0	51	44	0	0	0	0	1095	0	0	11	1	0	1	0	0	0	0	0	0	0	0	2	1	0	1	44	0	0	0	0	0	0	1	0	0	0	0	0	0	1
1193	2.15	1	0	63	60	16990	0	2	3	58	23	0	1	1	0	1095	0	0	11	1	0	0	0	0	0	0	0	0	0	1	4	1	0	1	23	0	0	0	0	0	0	0	0	0	0	0	1	0	0
1194	5.95	0	1	63	740	20025	0	1	0	26	14	0	0	0	0	1095	0	0	10	1	0	0	0	0	0	0	0	0	0	0	3	0	0	1	14	1	0	0	0	0	0	0	0	0	0	0	0	0	0
1195	2.63	1	0	67	26	10020	0	1	0	34	22	0	0	0	0	1095	0	0	7	1	0	1	0	0	0	0	0	0	0	0	1	1	0	1	22	0	0	0	0	1	1	0	0	0	1	0	0	0	1
1196	24.45	1	0	19	31	15010	0	1	0	33	30	0	0	0	0	1095	0	0	11	1	0	0	0	0	0	0	0	0	0	0	2	0	0	1	30	0	0	0	0	0	0	1	0	0	0	0	0	0	0
1197	1.89	1	1	68	71	20010	1	1	0	27	15	0	0	0	0	1095	0	0	7	1	0	0	0	0	0	0	0	0	0	0	3	0	0	1	15	1	0	0	0	0	0	0	0	0	0	0	0	0	0
1198	2.05	1	1	84	91	21990	2	1	0	44	26	1	0	0	1	1067	0	0	7	1	0	1	0	1	0	0	0	0	0	0	3	2	0	1	26	0	0	0	0	0	0	1	0	0	0	0	0	0	1
1199	7.99	1	0	76	62	13060	1	2	1	40	24	0	0	1	0	1095	0	0	7	1	0	1	0	1	0	0	0	0	0	0	1	2	0	1	24	0	0	0	0	0	1	0	0	0	1	0	0	0	1
1200	1.53	1	0	53	60	16990	1	2	0	44	34	0	0	0	1	292	0	0	10	1	0	0	0	0	0	0	0	0	0	0	2	0	0	1	34	0	0	0	0	0	0	0	0	0	0	0	0	0	0
1201	3.74	1	0	84	22	10040	1	2	3	37	13	0	1	1	0	1095	0	0	4	0	0	1	0	0	0	0	0	1	0	0	1	2	0	0	13	0	0	0	0	0	1	0	0	0	1	0	0	0	1
1202	3.99	0	1	72	740	20025	1	1	0	28	13	0	0	0	0	1095	0	0	6	0	0	1	1	0	0	0	0	0	0	0	3	2	0	0	13	1	0	0	0	0	0	0	0	0	1	0	0	0	1
1203	3.88	1	0	51	25	14010	0	2	1	28	18	1	0	1	1	944	0	0	9	1	0	0	0	0	0	0	0	0	0	0	1	0	0	1	18	1	1	0	0	0	0	0	0	0	1	0	0	0	0
1204	3.57	1	0	40	64	12990	0	1	1	25	18	1	0	1	0	1095	0	0	4	0	0	0	0	0	0	0	0	0	0	0	3	0	0	0	18	0	0	0	0	0	0	0	0	0	0	0	0	0	0
1205	1.52	1	1	66	83	22030	1	1	0	33	21	0	0	0	1	700	0	0	6	1	0	0	0	1	0	0	0	0	0	1	3	2	0	1	21	1	0	0	0	0	0	0	0	0	1	0	1	0	0
1206	3.35	1	1	82	83	22030	2	2	0	36	15	0	0	0	1	87	0	0	6	1	0	1	0	0	0	0	1	0	0	0	3	2	0	1	15	1	1	0	0	0	1	1	0	0	0	0	0	0	1
1207	2.65	1	0	56	41	13020	0	2	0	20	13	0	0	0	0	1095	0	0	7	1	0	0	0	0	0	0	0	0	0	0	1	0	0	1	13	0	0	0	0	0	0	1	0	0	0	0	0	0	0
1208	3.65	1	0	63	26	10020	0	2	0	57	45	0	0	0	0	1095	0	0	9	1	0	0	0	0	0	0	0	0	0	0	2	0	0	1	45	0	0	0	0	0	0	0	0	0	0	0	0	0	0
1209	5.81	1	1	71	71	20010	1	1	2	45	26	0	0	1	0	1095	0	0	9	1	0	1	0	0	0	0	0	0	0	0	3	1	0	1	26	0	0	0	0	0	1	1	0	0	1	0	0	0	1
1210	3.02	1	0	71	26	10020	0	2	0	69	54	0	0	0	0	1095	0	0	10	1	0	0	0	0	0	0	0	0	0	0	2	0	0	1	54	0	0	0	0	0	0	0	0	0	0	0	0	0	0
1211	1.76	1	0	68	16	11060	1	1	0	49	34	0	0	0	0	1095	0	0	6	0	1	0	1	0	0	0	0	0	0	1	1	3	0	0	34	0	0	0	0	0	0	0	0	0	0	0	1	1	0
1212	3.94	1	1	83	91	21030	1	1	0	52	31	0	0	0	1	738	0	0	10	1	1	0	0	0	0	0	0	0	0	1	3	2	0	1	31	1	0	0	0	0	1	0	0	1	0	0	1	1	0
1213	8.81	1	1	69	740	20025	1	2	1	37	19	0	0	1	0	1095	0	0	11	1	0	0	1	1	0	0	0	0	0	0	3	2	0	1	19	1	0	0	0	0	1	1	0	0	1	0	0	0	0
1214	1.95	1	0	71	60	16990	2	2	3	39	15	0	1	1	1	250	0	0	7	0	0	1	1	1	0	0	0	1	0	1	2	5	0	0	15	0	0	0	0	0	0	0	0	0	1	0	1	0	1
1215	1.9	1	0	48	41	13020	0	1	0	15	8	0	0	0	0	1095	0	0	4	1	0	0	0	0	0	0	0	0	0	0	3	0	0	1	8	0	0	0	0	0	0	1	0	0	0	0	0	0	0
1216	1.04	1	0	52	41	13030	0	1	0	17	10	0	0	0	0	1095	0	0	4	0	0	0	0	0	0	0	0	0	0	0	2	0	0	0	10	0	0	0	0	0	0	1	0	0	0	0	0	0	0
1217	2.94	0	1	44	740	20030	0	1	0	25	18	0	0	0	0	1095	0	0	8	1	0	0	0	1	0	0	0	0	0	0	3	1	0	1	18	1	0	0	0	0	0	0	0	0	0	0	0	0	0
1218	0.97	1	0	48	51	16020	1	1	0	28	15	0	0	0	0	1095	0	0	4	0	0	0	0	0	0	0	0	0	0	1	2	1	0	0	15	0	0	0	0	0	0	0	0	0	0	0	1	0	0
1219	1.92	1	0	27	30	15020	0	1	0	15	15	0	0	0	0	1095	0	0	2	0	0	0	0	0	0	0	0	0	0	0	2	0	0	0	15	0	0	0	0	0	0	1	1	0	0	0	0	0	0
1220	4.33	1	0	29	60	16990	0	1	2	28	28	1	0	1	0	1095	0	0	7	1	0	0	0	0	0	0	0	0	0	0	4	0	0	1	28	0	0	0	0	0	0	0	0	0	0	0	0	0	0
1221	2.07	0	1	73	740	20025	1	2	0	41	23	0	0	0	0	1095	0	0	10	1	0	1	0	0	0	0	0	0	0	0	3	1	0	1	23	0	0	0	0	0	0	0	0	0	1	0	0	0	1
1222	1.32	1	0	61	51	16020	1	2	0	32	11	0	0	0	0	1095	0	0	3	0	0	0	0	0	0	0	0	0	0	1	2	1	0	0	11	0	0	0	0	0	0	0	0	0	0	0	1	0	0
1223	7.82	1	1	66	94	22990	1	1	0	34	22	1	0	0	0	1095	0	0	7	1	0	1	0	0	0	0	0	0	0	0	3	1	0	1	22	1	0	0	0	0	1	1	0	0	1	0	0	0	1
1224	3.58	1	1	71	85	23010	1	1	0	39	24	0	0	0	0	1095	0	0	8	1	0	1	0	0	0	0	0	0	0	0	3	1	0	1	24	0	0	0	0	0	0	1	0	0	0	0	0	0	1
1225	1.45	1	0	40	50	16030	0	1	0	36	29	0	0	0	0	1095	0	0	8	1	0	0	0	0	0	0	0	0	0	1	2	1	0	1	29	0	0	0	0	0	0	0	0	0	0	0	1	0	0
1226	2.54	1	0	59	0	19010	1	2	0	26	19	0	0	0	0	1095	0	0	8	0	0	1	0	0	0	0	0	0	0	0	2	1	0	0	19	0	0	0	0	0	0	0	0	0	0	0	0	0	1
1227	2.01	0	1	64	740	20035	1	1	0	26	11	0	0	0	0	1095	0	0	7	1	1	0	1	0	0	0	0	0	0	0	3	2	0	1	11	1	0	0	0	0	0	0	0	0	0	0	0	1	0
1228	2.94	0	1	68	740	20035	1	1	0	28	16	0	0	0	0	1095	0	0	8	1	0	1	0	0	0	0	0	0	0	1	3	2	0	1	16	1	0	0	0	0	1	0	0	0	1	0	1	0	1
1229	2.68	1	0	60	25	14010	0	1	0	49	31	1	0	0	0	1095	0	0	8	0	0	0	0	0	0	0	0	0	0	0	2	0	0	0	31	0	0	0	0	0	0	1	0	0	0	0	0	0	0
1230	19.17	1	0	33	31	15010	0	2	0	40	40	0	0	0	0	1095	0	0	10	1	0	0	0	0	0	0	0	0	0	0	2	0	0	1	40	0	0	0	0	0	0	1	0	0	0	0	0	0	0
1231	14.08	1	0	38	16	11060	0	1	0	36	36	1	0	0	0	1095	0	0	10	1	0	0	0	0	0	0	0	0	0	0	2	0	0	1	36	0	0	0	0	0	0	0	0	0	0	0	0	0	0
1232	1.7	0	1	63	740	20025	0	2	0	17	5	0	0	0	0	1095	0	0	8	1	0	0	0	0	0	0	0	0	0	0	3	0	0	1	5	1	0	0	0	0	0	0	0	0	0	0	0	0	0
1233	12.4	1	1	45	71	20010	0	2	3	81	57	0	1	1	0	1095	0	0	19	1	0	0	0	0	0	0	0	0	0	0	3	0	0	1	57	0	0	0	0	0	0	1	0	1	0	0	0	0	0
1234	3.03	1	0	92	26	10020	1	1	0	61	37	0	0	0	1	596	0	0	11	1	0	1	0	0	0	0	0	1	0	0	2	2	0	1	37	0	0	0	0	0	0	1	0	0	1	0	0	0	1
1235	1.91	1	0	81	25	14010	1	1	1	35	11	0	0	1	1	1047	0	0	8	1	0	1	0	0	0	0	0	1	0	0	1	2	0	1	11	0	0	0	0	0	1	1	0	0	1	0	0	0	1
1236	2.14	0	1	53	740	20030	0	1	0	21	14	0	0	0	0	1095	0	0	8	1	0	0	0	1	0	0	0	0	0	0	3	1	0	1	14	1	0	0	0	0	1	0	0	0	1	0	0	0	0
1237	5.03	1	0	40	60	16990	1	2	3	32	16	0	1	1	0	1095	0	0	6	1	0	0	0	0	0	0	0	0	0	1	2	1	0	0	16	0	0	0	0	0	0	1	1	0	0	0	1	0	0
1238	8.95	0	1	76	740	20025	1	2	1	30	14	0	0	1	0	1095	0	0	8	1	0	0	0	0	0	0	0	0	0	0	3	0	0	1	14	0	0	0	0	0	1	0	0	0	1	0	0	0	0
1239	1.56	1	1	58	740	20025	0	1	0	29	22	0	0	0	0	1095	0	0	7	1	0	0	0	0	0	0	0	0	0	0	3	0	0	1	22	1	0	0	0	0	0	1	0	0	0	0	0	0	0
1240	3.58	1	1	67	72	20060	1	1	1	41	29	0	0	1	0	1095	0	0	8	1	0	1	1	0	0	0	0	0	0	1	3	3	0	1	29	0	0	0	0	0	1	0	0	0	1	0	1	0	1
1241	1.91	0	1	79	740	20030	0	1	0	37	21	0	0	0	0	1095	0	0	10	1	0	1	0	0	0	0	0	0	0	0	3	1	0	1	21	1	0	0	0	0	1	0	0	0	0	0	0	0	1
1242	3.84	1	0	81	64	12990	1	2	3	49	18	1	0	1	0	1095	0	0	13	1	0	0	0	0	0	0	0	0	0	1	1	1	0	1	18	0	0	0	0	1	0	1	0	0	1	0	1	0	0
1243	3.13	1	0	73	64	12990	1	1	0	51	36	0	0	0	1	213	0	0	7	1	0	1	1	0	0	0	0	0	0	1	2	3	0	1	36	0	0	0	0	0	1	1	0	0	1	0	1	0	1
1244	7.1	1	0	57	64	12990	0	1	0	22	15	1	0	0	0	1095	0	0	7	1	0	1	1	0	0	0	1	0	0	0	1	3	0	0	15	0	0	0	0	0	1	0	0	0	0	0	0	0	1
1245	3.94	0	1	75	740	20035	1	2	0	27	11	0	0	0	0	1095	0	0	7	1	0	0	0	0	0	0	0	0	0	0	3	0	0	1	11	1	0	0	0	0	0	0	0	0	0	0	0	0	0
1246	0.9	1	0	51	14	11020	1	1	0	28	21	0	0	0	0	1095	0	0	3	0	0	0	0	0	0	0	0	0	0	0	2	0	0	0	21	0	0	0	0	0	0	0	0	0	0	0	0	0	0
1247	2.68	1	1	81	94	22990	1	1	0	31	13	0	0	0	0	1095	0	0	6	1	0	1	0	0	0	0	0	0	0	0	4	1	0	1	13	0	0	0	0	0	0	0	0	0	0	0	0	0	1
1248	5.76	1	1	64	83	22010	0	1	0	50	26	0	0	0	0	1095	0	0	10	1	0	1	0	0	0	0	0	0	0	0	3	1	0	1	26	1	0	0	0	0	0	0	0	1	0	0	0	0	1
1249	8.92	1	0	54	16	11060	0	1	0	42	26	1	0	0	0	1095	0	0	11	1	0	1	0	0	0	0	0	0	0	1	2	2	0	1	26	0	1	0	0	1	0	0	0	0	0	0	1	0	1
1250	10.66	1	0	47	30	15020	0	1	0	21	11	0	0	0	0	1095	0	0	8	1	0	0	0	0	0	0	0	0	0	0	2	0	0	0	11	0	0	0	0	0	0	1	0	0	0	0	0	0	0
1251	0.62	0	0	57	25	14010	1	1	2	27	11	1	0	1	0	1095	0	0	11	1	0	0	0	0	0	0	0	0	0	0	2	0	0	1	11	1	1	0	0	0	0	0	0	0	0	0	0	0	0
1252	10.44	1	0	34	16	11060	1	2	0	46	37	1	0	0	0	1095	0	0	7	1	0	0	0	0	0	0	0	0	0	0	2	0	0	1	37	0	1	0	0	0	0	0	0	0	0	0	0	0	0
1253	2.78	1	1	61	83	22010	1	2	3	51	22	1	0	1	0	1095	0	0	7	0	0	0	0	0	0	0	0	0	0	0	3	0	0	0	22	0	0	0	0	0	0	1	0	0	1	0	0	0	0
1254	1.54	1	0	57	41	13010	0	2	0	20	13	0	0	0	0	1095	0	0	6	1	0	0	0	0	0	0	0	0	0	0	2	0	0	1	13	0	0	0	0	0	0	1	0	0	0	0	0	0	0
1255	3	1	1	54	0	19010	1	2	0	31	24	1	0	0	1	893	0	0	8	1	0	1	0	0	0	1	0	0	0	0	4	2	0	1	24	0	0	0	0	0	0	0	0	0	0	0	0	0	1
1256	0.7	1	0	51	0	19010	1	2	0	18	11	0	0	0	0	1095	0	0	2	0	0	1	0	0	0	0	0	0	0	0	2	1	0	0	11	0	1	0	0	0	0	0	0	0	1	0	0	0	1
1257	0.64	1	0	27	0	19010	0	2	0	21	21	0	0	0	0	1095	0	0	3	0	0	0	0	0	0	0	0	0	0	0	5	0	0	0	21	0	0	0	0	0	0	0	0	0	0	0	0	0	0
1258	0.83	0	1	50	0	19010	0	1	0	32	25	0	0	0	0	1095	0	0	4	0	0	1	0	0	0	0	0	0	1	1	3	3	0	0	25	0	0	0	0	0	1	0	0	0	1	1	1	0	1
1259	7.15	1	0	58	16	11060	1	1	0	37	30	1	0	0	0	1095	0	0	7	0	1	1		0		0	0	0	0	1	4	3	0	0	30	0	1	0	0	0	0	0	0	0	0	0	1	1	1
1260	1.99	1	1	32	82	26010	0	2	0	21	21	0	0	0	0	1095	0	0	4	0	0	0	0	0	0	0	0	0	0	0	3	0	0	0	21	1	1	0	0	0	0	1	0	1	1	0	0	0	0
1261	16.62	1	1	62	25	14010	0	1	0	52	40	0	0	0	1	843	0	0	10	1	0	1	1	0	0	0	0	0	0	1	3	3	0	1	40	1	0	0	0	0	0	1	0	0	1	0	1	0	1
1262	4.16	1	1	75	83	22010	0	1	0	29	13	1	0	0	1	270	0	0	6	1	1	0	0	0	0	0	0	0	0	0	3	1	0	1	13	1	1	0	0	0	0	0	0	0	0	0	0	1	0
1263	5.77	1	0	61	60	16010	1	1	0	70	52	1	0	0	0	1095	0	0	15	1	0	0	0	0	0	1	0	0	0	0	2	1	0	1	52	1	0	0	1	0	0	0	0	0	0	0	0	0	0
1264	6.04	1	1	81	80	22040	0	1	0	55	34	1	0	0	0	1095	0	0	9	1	0	1	1	0	0	0	0	0	0	0	3	2	0	1	34	1	0	0	0	0	0	0	0	1	0	0	0	0	1
1265	2.4	1	1	57	25	14010	0	2	3	36	23	0	0	1	0	1095	0	0	6	0	0	1	0	0	0	0	0	0	0	0	3	1	0	0	23	1	0	0	0	0	0	0	0	0	1	0	0	0	1
1266	6.13	1	0	30	16	11060	0	1	0	22	22	1	0	0	0	1095	0	0	6	0	0	0	0	0	0	0	0	0	0	0	5	0	0	0	22	0	1	0	0	0	0	0	0	0	0	0	0	0	0
1267	5.96	1	0	79	13	11040	1	1	0	82	51	0	0	0	1	995	0	0	15	1	1	0	0	0	0	0	0	0	0	0	2	1	0	1	51	0	0	0	1	0	0	0	0	0	0	0	0	1	0
1268	0.62	1	0	41	50	16030	0	1	0	49	42	0	0	0	0	1095	0	0	7	0	0	0	0	0	0	0	0	0	0	0	2	0	0	0	42	0	0	0	0	0	0	0	0	0	0	0	0	0	0
1269	1.01	1	0	67	63	10050	1	1	0	25	13	0	0	0	0	1095	0	0	4	0	0	1	0	0	1	0	1	0	0	1	5	4	0	0	13	0	0	0	0	0	1	1	0	0	1	0	1	0	1
1270	3.97	1	0	61	22	10040	2	1	1	31	13	0	0	1	1	280	0	0	7	0	0	1	0	1	0	0	0	0	0	0	5	2	0	0	13	0	0	0	0	0	1	0	0	0	1	0	0	0	1
1271	1.13	1	0	71	40	13070	2	1	0	65	50	0	0	0	0	1095	0	0	9	0	0	1	0	1	0	0	0	0	0	0	2	2	0	0	50	0	0	0	0	0	1	0	0	0	1	0	0	0	1
1272	8.63	1	0	63	25	14010	0	2	0	48	36	1	0	0	0	1095	0	0	10	1	0	0	0	0	0	0	0	0	1	0	5	1	0	0	36	0	0	0	0	0	0	0	0	0	0	1	0	0	0
1273	1.92	1	1	61	94	22020	1	2	0	33	21	0	0	0	0	1095	0	0	4	1	0	1	0	0	0	0	0	0	0	1	3	2	0	1	21	1	0	0	0	0	0	0	0	0	0	0	1	0	1
1274	47.48	1	1	64	83	22010	0	2	3	70	44	1	1	1	0	1095	0	0	17	1	0	0	0	0	0	0	0	0	0	0	3	0	0	1	44	0	0	0	0	1	0	1	0	0	0	0	0	0	0
1275	10.37	1	0	63	25	14010	0	2	0	36	24	1	1	0	0	1095	0	0	9	1	0	1	0	0	0	0	0	0	0	0	1	1	0	1	24	0	0	0	0	0	0	0	0	0	1	0	0	0	1
1276	1.39	1	1	61	80	22040	0	2	0	35	23	0	0	0	0	1095	0	0	4	0	0	1	0	0	1	0	0	0	0	0	3	2	0	0	23	1	1	0	0	0	1	0	0	1	0	0	0	0	1
1277	1.93	1	1	75	72	20050	2	1	0	26	10	0	0	0	0	1095	0	0	2	0	0	1	1	0	1	0	0	0	0	1	3	4	0	0	10	1	0	0	0	0	0	0	0	0	0	0	1	0	1
1278	1.13	1	0	53	50	16030	0	1	0	44	37	0	0	0	0	1095	0	0	9	1	0	0	0	0	0	0	0	0	0	0	5	0	0	1	37	1	1	0	0	0	0	0	0	0	0	0	0	0	0
1279	2.39	1	1	77	83	22010	1	1	1	46	24	1	0	1	0	1095	0	0	8	1	0	1	1	0	0	0	0	0	0	0	3	2	0	1	24	1	0	0	0	0	0	0	0	0	0	0	0	0	1
1280	1.89	1	1	66	94	22020	2	2	0	22	10	1	0	0	0	1095	0	0	5	0	0	1	0	0	0	0	0	0	0	0	3	1	0	0	10	1	0	0	0	0	0	0	0	0	0	0	0	0	1
1281	22.83	1	0	65	25	14010	2	2	0	44	32	1	0	0	0	1095	0	0	8	0	0	1	0	1	0	0	0	0	0	1	2	3	0	0	32	0	0	0	0	0	1	1	0	0	1	0	1	0	1
1282	3.56	1	0	72	64	12020		1	3	41	20	0	0	1	0	1095	0		11	1	1	1	1	0	0	0	0	0		0	1	3	0	1	20	1	1	0	0	1	1	0	0	0	1	0	0	1	1
1283	7.63	1	0	52	26	10020	0	1	1	55	48	0	0	1	0	1095	0	0	12	1	0	1	0		0	0	0	0	0	0	5	1	0	1	48	0	1	1	0	0	0	0	0	0	1	0	0	0	1
1284	3.73	1	1	55	94	22020	0	1	0	60	49	1	0	0	0	1095	0	0	10	1	0	0	0	0	0	0	0	0	0	0	3	0	0	1	49	1	0	0	0	0	0	0	0	0	1	0	0	0	0
1285	1.88	1	0	69	60	14020	1	2	0	30	15	1	0	0	0	1095	0	0	7	1	0	1	0	0	0	0	0	0	0	1	2	2	0	1	15	1	1	0	0	0	1	0	0	0	0	0	1	0	1
1286	0.99	1	0	18	51	16020	0	2	0	19	13	0	0	0	0	1095	0	0	1	0	0	0	0	0	0	0	0	0	0	1	2	1	0	0	13	0	0	0	0	0	0	0	0	0	0	0	1	0	0
1287	6.73	1	0	58	27	10010	0	2	0	55		0	0	0	1	1013	0	0	11	1	0	0	0	1	1	0	0	0	0	0	5	2	0	1	20	0	1	1	0	0	0	0	0	0	1	0	0	0	0
1288	3.6	1	0	41	0	19010	0	2	0	15	8	0	0	0	0	1095	0	0	4	0	0	0	0	0	0	0	0	0	0	0	5	0	0	0	8	0	0	0	1	0	0	0	0	0	0	0	0	0	0
1289	1.86	0	1	65	71	20040	1	2	0	44	26	0	0	0	1	316	0	0	10	1	1	1	1	0	0	0	0	0	0	0	3	3	0	1	26	1	0	0	0	0	0	0	0	0	0	0	0	1	1
1290	2.99	1	0	42	50	16030	0	2	0	18	11	0	0	0	0	1095	0	0	4	0	0	1	0	0	0	0	0	0	0	1	5	2	0	0	11	0	0	0	0	0	1	0	0	0	0	0	1	0	1
1291	5.87	1	0	79	14	11020	0	1	0	41	21	1	0	0	0	1095	0	0	12	1	0	0	1	0	0	0	0	1	0	0	5	2	0	1	21	1	1	0	0	1	0	0	0	0	1	0	0	0	0
1292	8.86	1	0	50	24	10065	1	1	3	21	8	0	1	1	0	1095	0	0	12	1	0	1	0	0	0	0	0	1	0	1	2	3	1	0	8	0	0	0	0	0	1	0	0	0	1	0	1	0	1
1293	2.06	1	0	77	25	14010	1	1	0	26	10	1	0	0	0	1095	0	0	3	0	0	1	1	0	0	0	0	0	0	0	1	2	0	0	10	0	0	0	0	0	0	0	0	0	1	0	0	0	1
1294	15.67	1	0	57	25	14010	0	1	0	39	32	1	0	0	0	1095	0	0	13	1	0	0	0	0	0	0	0	0	0	0	5	0	0	1	32	0	1	0	1	0	0	0	0	0	0	0	0	0	0
1295	1.07	1	0	33	25	14010	0	1	0	11	11	1	0	0	0	1095	0	0	4	0	0	0	0	0	0	0	0	0	0	0	1	0	0	0	11	0	0	0	0	1	0	0	0	0	0	0	0	0	0
1296	10.69	1	0	59	16	11060	0	2	0	32	25	1	0	0	0	1095	0	0	8	1	0	1	0	0	0	0	0	0	0	0	2	1	0	1	25	0	0	0	0	1	1	0	0	0	1	0	0	0	1
1297	30.6	1	0	63	64	12040	0	1	0	45	29	1	0	0	0	1095	0	0	12	1	0	1	0	0	0	0	0	0	0	1	5	2	0	1	29	0	0	0	0	0	0	1	0	0	1	0	1	0	1
1298	1.73	1	0	48	64	12040	0	1	0	15	8	0	0	0	0	1095	0	0	3	0	0	0	0	0	0	0	0	0	0	1	2	1	0	0	8	0	0	0	0	0	1	0	0	0	1	0	1	0	0
1299	1.04	1	0	22	25	14010	0	2	0	30	27	1	0	0	0	1095	0	0	8	1	0	0	0	0	0	0	0	0	0	0	5	0	0	1	27	1	1	0	0	0	0	0	0	0	0	0	0	0	0
1300	1.28	1	0	36	50	16030	0	2	0	43	43	0	0	0	0	1095	0	0	9	1	0	0	0	0	0	0	0	0	0	0	2	0	0	1	43	0	1	0	0	0	0	0	0	0	0	0	0	0	0
1301	5.91	1	0	33	61	11990	0	2	0	15	15	0	0	0	1	109	0	0	4	0	0	1	1	0	0	1	0	0	0	1	5	4	0	0	15	0	0	0	0	0	0	0	0	0	1	0	1	0	1
1302	12.68	1	0	74	16	11010	1	1	0	57	39	1	0	0	1	296	0	0	8	1	0	1	0	0	1	0	1	0	1	1	2	5	0	1	39	0	0	0	0	0	0	1	0	0	1	1	1	0	1
1303	8.84	1	1	62	25	14010	0	1	3	76	41	1	1	1	0	1095	0	0	16	1	0	1	1	0	0	0	0	0	0	0	5	2	0	1	41	0	0	0	0	0	0	0	0	0	0	0	0	0	1
1304	4.63	1	1	68	83	22010	1	1	0	42	20	1	0	0	0	1095	0	0	11	1	0	1	0	0	0	0	0	0	0	1	3	2	0	1	20	1	1	0	0	1	0	0	0	0	0	0	1	0	1
1305	1.8	1	0	56	50	16030	1	2	0	62	55	0	0	0	0	1095	0	0	9	1	0	0	0	0	0	0	0	0	0	0	5	0	0	1	55	0	0	0	0	0	0	0	0	0	0	0	0	0	0
1306	3.86	1	0	60	22	10040	0	2	0	34	22	1	0	0	0	1095	0	0	7	1	0	0	0	0	0	0	0	0	0	0	2	0	0	1	22	0	0	0	0	0	0	0	0	0	0	0	0	0	0
1307	0.81	1	0	43	50	16030	0	2	0	23	16	0	0	0	0	1095	0	0	3	0	0	0	0	0	0	0	0	0	0	0	2	0	0	0	16	0	0	0	0	0	0	0	0	0	0	0	0	0	0
1308	0.98	0	1	65	82	27010	1	2	0	21	9	0	0	0	0	1095	0	0	5	1	1	1	0	0	0	0	0	0	0	0	3	2	0	1	9	0	0	0	0	0	1	0	0	0	1	0	0	1	1
1309	4.92	1	0	56	0	19010	0	1	0	43	36	1	0	0	0	1095	0	0	9	0	0	1	0	0	0	0	0	0	0	0	5	1	0	0	36	0	0	0	0	0	0	0	1	0	0	0	0	0	1
1310	1	1	0	44	51	16020	0	1	0	28	15	0	0	0	0	1095	0	0	1	0	0	1	0	0	0	0	1	0	0	1	2	3	0	0	15	0	0	0	0	0	0	0	0	0	0	0	1	0	1
1311	30.83	1	1	59	730	24020	0	1	3	72	45	1	1	1	0	1095	0	0	17	1	0	1	0	0	0	0	0	0	0	1	5	2	0	1	45	0	0	0	0	0	0	0	0	0	0	0	1	0	1
1312	1.36	1	0	21	50	16030	1	2	0	48	48	0	0	0	0	1095	0	0	10	0	0	0	0	0	0	0	0	0	0	0	2	0	0	0	48	0	0	0	0	0	0	0	0	0	0	0	0	0	0
1313	6.03	1	0	67	14	11020	1	1	0	49	37	1	0	0	0	1095	0	0	12	1	0	0	0	0	0	0	0	0	0	0	2	0	0	1	37	1	0	0	0	0	0	0	0	0	0	0	0	0	0
1314	8.27	1	0	52	25	14010	2	1	0	47	40	1	0	0	0	1095	0	0	11	1	0	0	0	0	1	0	1	0	0	0	2	2	0	1	40	0	0	0	0	1	0	0	0	0	1	0	0	0	0
1315	1.38	1	0	51	25	14010	0	2	2	24	13	0	0	1	0	1095	0	0	2	0	0	0	0	0	0	0	0	0	0	0	2	0	0	0	13	0	0	0	0	0	0	0	0	0	0	0	0	0	0
1316	0.83	1	0	57	50	16030	1	2	0	42	35	0	0	0	0	1095	0	0	10	1	0	0	0	0	0	0	0	0	0	1	2	1	0	1	35	0	0	0	0	0	0	0	0	0	0	0	1	0	0
1317	12.43	1	1	47	25	14010	2	1	0	41	28	1	0	0	0	1095	0	0	10	1	0	0	0	0	1	0	0	0	0	0	3	1	0	1	28	1	1	0	0	0	0	0	0	1	0	0	0	0	0
1318	0.77	1	0	65	22	10040	0	1	0	47	35	0	0	0	0	1095	0	0	10	1	0	0	0	0	0	0	0	0	0	0	2	0	0	1	35	0	0	0	0	0	0	0	0	0	1	0	0	0	0
1319	1.71	1	1	36	25	14010	0	1	0	42	39	1	0	0	0	1095	0	0	9	1	0	0	0	0	0	0	0	0	0	0	3	0	0	1	39	0	0	0	0	0	0	0	0	0	0	0	0	0	0
1320	3.95	1	1	46	83	22030	1	2	0	32	25	1	0	0	0	1095	0	0	7	1	0	0	0	0	0	0	0	0	0	0	3	0	0	1	25	1	1	0	0	1	0	1	0	0	0	0	0	0	0
1321	8.03	1	0	78	16	11060	2	1	0	43	21	0	0	0	1	935	0	0	6	0	0	0	0	0	0	0	0	0	0	0	4	0	0	0	21	1	0	0	0	0	0	0	0	0	1	0	0	0	0
1322	1.88	1	0	20	16	11060	1	2	1	8	8	1	0	1	0	1095	0	0	3	0	0	0	0	0	0	0	0	0	0	0	1	0	0	0	8	0	0	0	0	0	0	0	0	0	1	0	0	0	0
1323	0.6	1	0	50	40	13070	2	1	0	13	6	0	0	0	0	1095	0	0	4	0	0	0	0	0	0	0	0	0	0	0	1	0	0	0	6	0	0	0	0	0	0	0	0	0	0	0	0	0	0
1324	2.64	1	0	59	60	16990	1	1	0	18	11	0	0	0	1	1016	0	0	3	0	0	0	0	0	0	0	0	0	0	0	2	0	0	0	11	0	0	0	0	0	0	0	1	0	1	0	0	0	0
1325	1.34	1	0	56	40	13070	1	1	0	29	22	0	0	0	0	1095	0	0	4	0	0	0	0	0	0	0	0	0	0	0	1	0	0	0	22	0	0	0	0	0	0	0	0	0	0	0	0	0	0
1326	3.61	1	0	30	63	10990	0	1	0	15	15	1	0	0	0	1095	0	0	3	0	0	0	0	0	0	0	0	0	0	0	1	0	0	0	15	0	1	0	0	1	0	0	1	0	0	0	0	0	0
1327	2.87	1	1	60	71	20040	1	2	2	39	24	0	0	1	0	1095	0	0	6	0	1	1	1	0	0	0	0	0	0	1	3	4	0	0	24	1	1	0	0	0	1	0	0	1	1	0	1	1	1
1328	4.72	1	0	18	64	12040	0	2	1	6	6	1	0	1	0	1095	0	0	3	0	0	0	0	0	0	0	0	0	0	0	1	0	0	0	6	1	0	0	0	1	0	0	0	0	1	0	0	0	0
1329	3.12	1	0	74	25	14010	1	1	1	30	6	1	0	1	0	1095	0	0	8	0	0	1	0	0	0	0	0	0	0	1	1	2	0	0	6	0	0	0	0	0	1	0	0	0	1	0	1	0	1
1330	4.12	1	0	75	21	10060	1	1	1	29	13	0	0	1	0	1095	0	0	6	0	0	1	1	0	1	0	0	0	0	0	2	3	0	0	13	0	0	0	0	0	1	0	0	0	0	0	0	0	1
1331	1.79	1	0	55	31	15010	1	1	0	28	21	0	0	0	0	1095	0	0	5	0	0	0	1	0	0	0	0	0	0	0	2	1	0	0	21	0	0	0	0	0	0	0	0	0	0	0	0	0	0
1332	2.11	1	1	77	72	20050	1	1	0	32	10	0	0	0	0	1095	0	0	3	0	1	0	1	1	0	0	0	0	0	1	1	4	0	0	10	0	0	0	0	0	1	0	0	0	1	0	1	1	0
1333	4.96	1	0	79	41	13010	2	2	3	61	45	1	0	1	1	211	0	0	8	0	0	1	0	0	1	0	0	0	0	1	2	3	0	0	45	0	0	0	0	0	0	0	0	0	0	0	1	0	1
1334	0.7	1	0	51	31	15010	1	1	0	18	8	0	0	0	0	1095	0	0	2	0	0	1	0	0	0	0	0	0	0	0	2	1	0	0	8	0	0	0	0	0	0	0	0	0	0	0	0	0	1
1335	0.67	1	0	41	80	22040	0	2	0	23	13	0	0	0	0	1095	0	0	3	0	0	0	0	0	0	0	0	0	0	0	1	0	0	0	13	1	1	0	0	0	0	0	0	0	0	0	0	0	0
1336	2.55	1	0	63	50	16030	0	1	0	57	45	1	0	0	0	1095	0	0	7	0	0	1	1	0	0	0	0	0	0	0	2	2	0	0	45	1	1	0	0	1	1	0	0	0	1	0	0	0	1
1337	4.68	1	1	80	83	22030	1	1	0	37	19	0	0	0	0	1095	0	0	3	0	0	0	0	0	0	0	0	0	0	0	3	0	0	0	19	1	0	0	0	0	0	0	0	0	0	0	0	0	0
1338	1.08	1	0	68	16	11060	2	1	0	38	26	1	0	0	0	1095	0	0	5	0	1	1	1	1	0	0	0	0	0	1	1	5	0	0	26	0	0	0	0	0	1	1	0	0	1	0	1	1	1
1339	5.93	0	1	74	71	20040	1	1	3	32	13	0	1	1	1	786	0	0	10	0	0	0	0	0	0	0	0	1	0	0	3	1	0	0	13	1	0	0	0	0	0	0	0	0	1	0	0	0	0
1340	4.83	1	0	61	61	11090	0	2	0	31	19	0	0	0	0	1095	0	0	3	0	0	1	0	0	0	0	1	0	0	0	3	2	0	0	19	1	0	0	0	1	1	0	0	0	1	0	0	0	1
1341	3.76	1	0	78	16	11060	0	1	0	37	18	1	0	0	1	47	0	0	8	0	0	0	0	0	0	0	0	0	0	0	2	0	0	0	18	0	0	0	0	0	0	0	0	0	1	0	0	0	0
1342	1.33	1	0	85	52	12050	2	2	0	40	19	0	0	0	1	913	0	0	3	0	0	0	0	0	1	0	0	0	0	1	1	2	0	0	19	0	0	0	0	0	0	0	0	0	1	0	1	0	0
1343	7.99	1	0	60	25	14010	0	1	0	40	28	1	0	0	1	52	0	0	3	0	0	0	0	0	0	0	0	0	1	0	1	1	0	0	28	0	1	0	0	0	0	0	0	0	1	1	0	0	0
1344	14.55	1	0	80	730	24020	1	1	0	35	14	1	0	0	1	32	0	0	5	0	0	0	0	0	1	0	0	0	0	0	2	1	0	0	14	1	1	0	0	0	0	0	0	0	0	0	0	0	0
1345	0.53	1	0	77	21	10060	0	1	0	33		0	0	0	0	1095	0	0	1	0	1	1	0	0	0	0	0	0	0	1	2	3	0	0	20	0	0	0	0	1	0	0	0	0	0	0	1	1	1
1346	0.71	1	0	23	50	16030	0	2	0	11	8	0	0	0	0	1095	0	0	0	0	0	0	0	0	0	0	0	0	0	0	2	0	0	0	8	0	0	0	0	0	0	0	0	0	0	0	0	0	0
1347	0.94	1	0	78	52	12050	0	2	0	45	23	0	0	0	1	726	0	0	3	0	0	1	0	0	0	0	1	0	0	1	2	3	0	0	23	0	0	0	0	0	1	0	0	0	1	0	1	0	1
1348	3.01	0	1	61	71	20040	0	1	0	19	7	0	0	0	0	1095	0	0	4	0	1	1	0	0	0	0	0	0	0	0	3	2	0	0	7	1	0	0	0	0	0	0	0	0	0	0	0	1	1
1349	0.69	1	0	71	40	13070	2	1	0	34	19	0	0	0	1	621	0	0	1	0	0	1	0	0	0	0	0	0	0	1	2	2	0	0	19	0	0	0	0	0	0	0	0	0	0	0	1	0	1
1350	1.24	1	0	66	60	18010	1	1	3	40	8	0	1	1	0	1095	0	0	4	0	0	1	1	0	1	0	0	1	0	1	1	5	1	0	8	0	0	0	0	0	0	0	0	0	1	0	1	0	1
1351	1.99	1	0	77	21	10060	1	2	2	40	15	0	0	1	0	1095	0	0	4	0	0	1	0	0	0	0	0	0	0	0	4	1	0	0	15	0	1	0	0	0	0	0	0	0	1	0	0	0	1
1352	1.27	1	0	72	52	12050	1	1	0	30	15	0	0	0	1	184	0	0	4	0	1	0	0	1	0	0	1	0	0	0	2	3	0	0	15	1	1	0	0	0	0	0	0	0	1	0	0	1	0
1353	1.8	1	0	84	16	11060	0	2	0	34	16	1	0	0	0	1095	0	0	3	0	0	1	0	1	1	0	0	0	0	1	2	4	0	0	16	0	0	0	0	1	1	0	0	0	1	0	1	0	1
1354	5.36	1	0	83	52	12050	1	1	0	38	11	1	0	0	1	207	0	0	4	0	0	1	1	1	1	0	1	0	0	0	2	5	0	0	11	0	0	0	0	0	1	0	0	0	1	0	0	0	1
1355	1.2	1	0	72	22	10040	0	2	0	37	22	0	0	0	0	1095	0	0	4	0	0	0	1	1	1	0	0	0	0	1	4	4	0	0	22	0	0	0	0	0	1	0	0	0	1	0	1	0	0
1356	1.98	1	0	43	52	12030	1	1	0	34	15	0	0	0	0	1095	0	0	6	0	0	0	0	0	0	0	0	0	0	0	2	0	0	0	15	1	0	0	0	1	0	0	0	0	0	0	0	0	0
1357	1.94	1	1	43	83	22010	0	2	0	25	15	1	0	0	0	1095	0	0	2	0	0	0	0	0	0	0	0	0	0	0	3	0	0	0	15	1	0	0	0	0	0	1	0	0	0	0	0	0	0
1358	0.71	1	0	56	51	16020	0	1	0	24	11	0	0	0	0	1095	0	0	1	0	0	0	0	0	0	0	1	0	0	1	1	2	0	0	11	0	0	0	0	0	0	0	0	0	0	0	1	0	0
1359	0.8	1	0	54	40	13070	0	1	0	20	13	0	0	0	1	259	0	0	3	0	0	0	0	0	0	0	0	0	0	0	2	0	0	0	13	1	1	0	0	0	0	0	0	0	0	0	0	0	0
1360	2.63	1	0	50	50	16030	0	2	0	65	55	0	0	0	0	1095	0	0	8	0	0	0	0	0	0	0	0	0	0	0	2	0	0	0	55	1	0	0	0	0	0	0	0	0	0	0	0	0	0
1361	1.74	1	0	20	25	14010	0	1	0	18	18	1	0	0	0	1095	0	0	5	0	0	0	0	0	0	0	0	0	0	0	2	0	0	0	18	0	0	0	0	0	0	0	0	0	0	0	0	0	0
1362	2.49	1	0	40	50	16030	0	1	0	35	28	0	0	0	0	1095	0	0	7	0	0	0	0	0	0	0	0	0	0	0	2	0	0	0	28	0	0	0	0	0	0	0	1	0	0	0	0	0	0
1363	9.57	1	0	64	16	11060	2	2	0	30	18	1	0	0	0	1095	0	0	5	0	0	1	1	1	0	0	1	0	0	0	2	4	0	0	18	0	1	1	0	0	1	0	0	0	1	0	0	0	1
1364	11.92	1	0	68	25	14010	1	1	3	28	13	0	1	1	0	1095	0	0	11	1	0	0	1	0	1	0	0	0	0	0	2	2	0	0	13	0	1	1	0	0	1	0	0	0	0	0	0	0	0
1365	1.49	1	0	63	14	11020	1	2	0	45	23	0	0	0	0	1095	0	0	4	0	1	0	0	0	0	0	0	0	0	0	2	1	0	0	23	0	0	0	0	1	0	0	0	0	0	0	0	1	0
1366	2.04	1	0	75	60	14020	2	2	3	39	13	1	0	1	0	1095	0	0	4	0	0	0	0	1	0	0	0	0	0	1	1	2	0	0	13	1	1	0	0	0	1	0	0	0	1	0	1	0	0
1367	0.93	1	0	85	60	16990	0	2	0	26	8	0	0	0	0	1095	0	0	1	0	0	0	0	0	0	0	0	0	0	1	2	1	0	0	8	0	0	0	0	0	0	0	1	0	0	0	1	0	0
1368	4.35	1	0	57	21	10060	0	1	2	18		0	0	1	0	1095	0	0	1	0	0	1	0	0	1	0	0	0	0	1	2	3	0	0	20	0	0	0	0	0	0	0	0	0	0	0	1	0	1
1369	1.25	1	0	35	50	16030	0	1	0	40	40	0	0	0	0	1095	0	0	8	0	0	0	0	0	0	0	0	0	0	0	2	0	0	0	40	0	0	0	0	0	0	0	0	0	0	0	0	0	0
1370	0.92	1	0	51	16	11060	2	1	0	13	6	0	0	0	0	1095	0	0	1	0	0	1	1	0	1	0	0	0	0	1	2	4	0	0	6	0	0	0	0	0	1	0	0	0	0	0	1	0	1
1371	10.75	1	1	48	94	22020	2	1	0	26	19	1	0	0	1	60	0	0	5	0	0	0	0	0	1	0	0	0	0	0	2	1	0	0	19	1	0	0	0	0	1	1	0	0	0	0	0	0	0
1372	1.56	1	0	25	40	13070	1	2	0	39	39	0	0	0	0	1095	0	0	6	0	0	0	0	0	0	1	0	0	0	0	2	1	0	0	39	0	1	0	0	0	0	0	0	0	0	0	0	0	0
1373	0.95	1	0	60	60	16990	0	1	3	32	11	0	1	1	0	1095	0	0	3	0	0	1	1	0	0	0	0	0	0	1	2	3	0	0	11	0	0	0	0	0	0	0	0	0	0	0	1	0	1
1374	4.8	1	0	54	40	13070	1	1	0	29	22	0	0	0	0	1095	0	0	5	0	0	1	0	0	0	0	0	0	0	0	2	1	0	0	22	0	0	0	0	0	0	0	1	0	1	0	0	0	1
1375	0.69	1	0	61	22	10040	0	1	0	46	19	0	0	0	0	1095	0	0	6	0	1	0	0	0	0	0	0	0	0	0	4	1	0	0	19	0	1	0	0	0	0	0	0	0	0	0	0	1	0
1376	0.43	1	0	27	50	16030	0	1	1	13	13	0	0	1	0	1095	0	0	1	0	0	0	0	0	0	0	0	0	0	0	2	0	0	0	13	0	0	0	0	0	0	0	0	0	0	0	0	0	0
1377	8.56	1	0	77	22	10040	3	2	3	82	50	0	1	1	1	627	0	0	11	0	1	1	1	1	0	0	0	0	0	1	2	5	0	0	50	1	1	1	0	0	1	0	0	0	1	0	1	1	1
1378	5.29	1	0	56	62	13040	0	2	0	31	21	1	0	0	0	1095	0	0	6	0	0	0	0	0	0	1	0	0	0	0	1	1	0	0	21	0	0	0	0	0	0	0	0	0	0	0	0	0	0
1379	1.08	1	0	23	50	16030	0	2	0	48	48	0	0	0	0	1095	0	0	5	0	0	0	0	0	0	0	0	0	0	0	2	0	0	0	48	0	0	0	0	0	0	0	0	0	0	0	0	0	0
1380	5.81	1	0	72	60	18010	1	2	3	63	21	0	1	1	0	1095	0	0	7	0	0	0	0	1	0	0	0	0	0	1	2	2	0	0	21	0	1	0	0	0	1	0	0	0	1	0	1	0	0
1381	2.57	1	0	80	14	11020	1	1	2	39	15	1	0	1	1	263	0	0	6	0	1	1	0	0	0	0	0	1	0	0	2	3	0	0	15	0	1	0	0	0	0	0	0	0	1	0	0	1	1
1382	5.07	1	0	76	24	10070	1	1	0	27	11	0	0	0	0	1095	0	0	6	0	1	0	1	0	0	0	0	0	0	0	2	2	0	0	11	0	0	0	0	0	0	0	0	0	0	0	0	1	0
1383	1.05	1	0	31	51	16020	0	1	0	14	8	0	0	0	0	1095	0	0	0	0	0	1	0	0	0	0	0	0	0	1	2	2	0	0	8	0	0	0	0	0	1	0	0	0	1	0	1	0	1
1384	3.08	1	1	77	71	20040	1	1	1	37	18	0	0	1	0	1095	0	0	5	0	1	1	1	0	0	0	0	1	0	0	3	4	0	0	18	1	0	0	0	0	0	0	0	0	0	0	0	1	1
1385	3.46	1	0	55	61	11090	0	1	1	44	31	1	0	1	0	1095	0	0	6	0	0	0	0	0	0	0	0	0	0	0	2	0	0	0	31	0	0	0	0	0	0	0	0	0	0	0	0	0	0
1386	1.17	1	0	83	60	16990	2	2	3	51	17	1	0	1	0	1095	0	0	6	0	0	1	1	1	0	0	0	1	0	1	2	5	0	0	17	0	0	0	0	0	1	0	0	0	1	0	1	0	1
1387	1.26	1	0	49	50	16030	0	1	0	54	47	0	0	0	0	1095	0	0	7	0	0	0	0	0	0	0	0	0	0	0	2	0	0	0	47	0	1	0	0	1	0	0	0	0	0	0	0	0	0
1388	2.24	1	0	44	30	15020	0	1	0	18	11	0	0	0	0	1095	0	0	2	0	0	0	0	0	0	0	0	0	0	0	2	0	0	0	11	0	0	0	0	0	0	0	0	0	0	0	0	0	0
1389	0.57	1	0	19	51	16020	0	1	0	19	10	0	0	0	0	1095	0	0	1	0	0	0	0	0	0	0	0	0	0	1	2	1	0	0	10	0	0	0	0	0	0	0	0	0	0	0	1	0	0
1390	2.86	1	0	68	62	13990	0	1	0	22	10	0	0	0	0	1095	0	0	5	0	0	0	0	0	0	0	0	0	0	1	1	1	0	0	10	0	0	0	0	0	0	0	0	0	0	0	1	0	0
1391	0.66	1	0	68	52	12050	1	1	1	31	13	0	0	1	0	1095	0	0	5	0	0	1	0	0	0	0	0	0	0	0	2	1	0	0	13	1	0	0	0	0	0	0	0	0	0	0	0	0	1
1392	7.67	1	0	26	60	16990	1	2	3	26	16	1	1	1	0	1095	0	0	13	0	0	0	0	0	0	0	0	0	0	0	2	0	0	0	16	0	0	0	0	1	0	0	0	0	0	0	0	0	0
1393	0.84	1	1	74	82	27010	1	1	0	31	13	0	0	0	1	1086	0	0	6	0	1	0	1	0	0	0	0	0	0	0	3	2	0	0	13	1	0	0	0	0	0	0	0	0	1	0	0	1	0
1394	1.02	1	0	60	21	10060	1	1	1	27	15	0	0	1	1	492	0	0	1	0	0	1	0	0	0	0	0	0	0	1	2	2	0	0	15	1	1	0	0	0	1	0	0	0	0	0	1	0	1
1395	4.83	1	1	66	91	21010	1	2	1	34	22	0	0	1	0	1095	0	0	5	0	1	0	0	0	0	0	0	0	0	0	1	1	0	0	22	1	1	0	0	1	0	0	0	0	1	0	0	1	0
1396	1.38	1	0	24	51	16020	0	2	0	29	23	0	0	0	0	1095	0	0	1	0	0	0	0	0	0	0	0	0	0	1	2	1	0	0	23	0	0	0	0	0	0	0	0	0	0	0	1	0	0
1397	1.19	1	0	75	30	15020	0	1	0	24	8	0	0	0	0	1095	0	0	2	0	0	1	0	0	1	0	0	0	0	0	2	2	0	0	8	0	0	0	0	0	1	0	0	0	0	0	0	0	1
1398	1.51	1	0	68	0	17990	1	1	0	51	27	0	0	0	0	1095	0	0	7	0	1	0	0	0	0	0	0	0	0	0	2	1	0	0	27	0	1	1	1	0	0	1	0	0	1	0	0	1	0
1399	4.68	1	1	72	83	22010	1	1	3	39	13	0	0	1	0	1095	0	0	5	0	0	0	0	0	0	0	0	0	0	0	3	0	0	0	13	1	0	0	0	0	0	0	0	0	0	0	0	0	0
1400	1.29	1	0	40	51	16020	0	1	0	26	13	0	0	0	0	1095	0	0	4	0	0	0	0	0	0	0	0	0	0	1	2	1	0	0	13	0	0	0	1	0	0	0	0	0	0	0	1	0	0
1401	1.93	0	1	73	71	20040	1	1	0	22	7	0	0	0	0	1095	0	0	5	0	0	1	1	0	0	0	0	0	0	0	3	2	0	0	7	1	0	0	0	0	1	0	0	0	0	0	0	0	1
1402	7	1	0	25	31	15010	0	1	0	21	21	0	0	0	0	1095	0	0	5	0	0	0	0	0	0	0	0	0	0	0	4	0	0	0	21	0	0	0	0	0	0	0	0	0	0	0	0	0	0
1403	1.48	1	0	84	30	15020	0	2	0	31	13	0	0	0	0	1095	0	0	5	0	0	1	0	0	0	0	0	0	0	0	2	1	0	0	13	1	1	0	0	0	0	0	0	0	0	0	0	0	1
1404	3.89	1	1	39	730	24020	0	2	0	12	12	0	0	0	0	1095	0	0	4	0	0	0	0	0	0	0	0	0	0	0	3	0	0	0	12	1	0	0	0	0	0	1	0	0	0	0	0	0	0
1405	1.02	1	0	56	40	13070	2	1	1	60	50	1	0	1	0	1095	0	0	8	0	0	0	0	0	0	0	0	0	0	0	2	0	0	0	50	0	0	0	0	0	0	0	0	0	0	0	0	0	0
1406	5.84	1	0	56	22	10040	1	1	1	39	26	1	0	1	0	1095	0	0	9	0	0	0	0	1	1	0	0	0	0	0	1	2	0	0	26	0	1	1	0	0	0	0	0	0	0	0	0	0	0
1407	3.7	1	0	85	11	11070	2	2	1	43	25	1	0	1	1	611	0	0	2	0	1	0	0	0	0	0	0	0	0	0	2	1	0	0	25	0	1	0	0	0	0	0	0	0	1	0	0	1	0
1408	10.3	1	0	50	31	15010	1	1	0	18	11	0	0	0	0	1095	0	0	4	0	0	0	0	0	0	0	0	0	0	1	2	1	0	0	11	0	0	0	0	0	0	0	0	0	0	0	1	0	0
1409	1.12	1	0	69	22	10040	1	1	0	30	18	0	0	0	0	1095	0	0	2	0	0	1	1	1	1	0	1	0	0	1	2	6	0	0	18	0	0	0	0	0	1	0	0	0	1	0	1	0	1
1410	0.82	1	0	53	52	12030	0	2	1	29	13	0	0	1	0	1095	0	0	6	0	0	1	0	0	0	1	0	0	0	0	2	2	0	0	13	1	0	0	0	0	0	0	0	0	1	0	0	0	1
1411	0.98	1	1	64	91	21030	0	1	0	49	34	0	0	0	0	1095	0	0	4	0	0	0	0	0	0	0	0	0	0	0	3	0	0	0	34	0	0	0	0	0	0	0	0	0	0	0	0	0	0
1412	1.9	1	0	65	16	11060	0	2	0	37	22	0	0	0	0	1095	0	0	1	0	0	0	0	0	0	0	0	0	0	0	2	0	0	0	22	0	0	0	0	0	0	0	0	0	0	0	0	0	0
1413	1.5	1	0	31	0	19010	0	2	0	14	14	0	0	0	0	1095	0	0	4	0	0	0	0	0	0	1	0	0	0	0	2	1	0	0	14	0	0	0	0	0	0	0	0	0	1	0	0	0	0
1414	0.77	1	0	72	41	13010	1	2	0	26	11	0	0	0	0	1095	0	0	1	0	0	1	0	0	0	0	0	0	0	1	2	2	0	0	11	0	0	0	0	0	0	0	0	0	0	0	1	0	1
1415	0.87	1	0	50	0	19010	0	2	0	15	8	0	0	0	0	1095	0	0	0	0	0	1	0	0	0	0	0	0	0	0	2	1	0	0	8	0	0	0	0	0	0	0	0	0	0	0	0	0	1
1416	0.56	1	0	31	50	16030	0	1	0	8	8	0	0	0	0	1095	0	0	0	0	0	0	0	0	0	0	0	0	0	0	2	0	0	0	8	0	0	0	0	0	0	0	0	0	0	0	0	0	0
1417	0.77	1	0	31	31	15010	0	2	0	8		0	0	0	0	1095	0	0	0	0	0	0	0	0	0	0	0	0	0	0	2	0	0	0	20	0	0	0	0	0	0	0	0	0	0	0	0	0	0
1418	1.03	0	1	57	71	20040		1	0	14	7	0	0	0	0	1095	0		3	0	0	0	1	0	0	0	0	0		0	3	1	0	0	7	1	0	0	0	0	0	0	0	0	0	0	0	0	0
1419	3.18	1	0	40	62	13990	0	1	1	47	40	0	0	1	0	1095	0	0	6	0	0	0	0	0	0	0	0	0	0	0	2	0	0	0	40	0	0	0	0	0	0	0	0	0	0	0	0	0	0
1420	2.16	1	0	42	50	16030	1	2	0	20	13	0	0	0	0	1095	0	0	1	0	0	0	0	1	0	0	0	0	0	1	2	2	0	0	13	0	0	0	0	0	0	0	0	0	0	0	1	0	0
1421	1.5	1	0	72	22	10040	2	1	0	30	15	1	0	0	1	74	0	0	3	0	1	1	0	0	0	0	0	0	0	1	2	3	0	0	15	0	0	0	0	0	1	0	0	0	1	0	1	1	1
1422	7.37	1	0	70	61	11990	1	1	1	50	35	0	0	1	1	39	0	0	6	0	0	0	0	0	0	0	1	0	0	0	4	1	0	0	35	0	1	0	0	1	0	0	0	0	0	0	0	0	0
1423	0.71	1	1	70	76	24010	1	1	0	30	15	0	0	0	0	1095	0	0	1	0	0	0	0	0	0	0	0	0	0	0	3	0	0	0	15	0	0	0	0	0	0	0	0	0	0	0	0	0	0
1424	4.66	1	0	64	60	16990	0	1	3	49	25	0	0	1	0	1095	0	0	12	0	0	0	0	0	0	0	0	0	0	1	2	1	0	0	25	0	1	0	0	0	0	0	0	0	0	0	1	0	0
1425	1.71	1	0	47	50	16030	1	1	0	53	43	0	0	0	0	1095	0	0	6	0	0	0	0	0	0	0	0	0	0	0	2	0	0	0	43	0	0	0	0	0	0	0	0	0	0	0	0	0	0
1426	1	1	1	39	83	22010	0	2	0	16	13	1	0	0	0	1095	0	0	1	0	0	0	0	0	0	0	0	0	0	0	3	0	0	0	13	1	1	0	0	1	0	0	0	0	0	0	0	0	0
1427	2.63	1	0	64	31	15010	1	1	0	30	12	0	0	0	0	1095	0	0	6	0	1	1	0	0	0	0	0	0	0	1	2	3	0	0	12	0	0	0	0	0	0	0	0	0	0	0	1	1	1
1428	20.05	1	0	61	62	13990	1	2	0	23	11	1	0	0	1	34	0	0	10	0	0	0	0	0	0	0	1	0	0	0	1	1	0	0	11	0	0	0	0	0	0	0	0	0	0	0	0	0	0
1429	2.06	1	0	64	24	10075	0	1	0	29	14	0	0	0	1	412	0	0	3	0	0	1	1	0	0	0	0	0	0	1	2	3	0	0	14	0	0	0	0	0	1	0	0	0	1	0	1	0	1
1430	0.99	1	0	73	0	17990	1	1	0	35	20	0	0	0	1	86	0	0	5	0	0	0	0	0	0	0	0	0	0	0	1	0	0	0	20	0	0	0	0	1	0	0	0	0	1	0	0	0	0
1431	0.83	1	1	26	90	26990	0	2	0	26	23	0	0	0	0	1095	0	0	2	0	0	0	0	0	0	0	0	0	0	0	3	0	0	0	23	1	0	0	0	0	0	0	0	0	1	0	0	0	0
1432	0.81	1	0	63	30	15020	0	2	0	25	13	0	0	0	0	1095	0	0	3	0	0	0	0	0	0	0	0	0	0	0	2	0	0	0	13	0	0	0	0	0	0	0	0	0	0	0	0	0	0
1433	2.28	1	0	66	52	12060	2	1	0	25	13	0	0	0	0	1095	0	0	4	0	1	1	0	1	0	0	0	0	0	0	1	3	0	0	13	0	1	0	0	0	1	0	0	0	1	0	0	1	1
1434	0.74	1	0	77	21	10060	1	1	0	31	15	0	0	0	1	1033	0	0	0	0	1	0	0	0	0	0	0	1	0	1	2	3	0	0	15	0	0	0	0	0	1	0	0	0	0	0	1	1	0
1435	0.78	1	1	40	90	26990	0	2	0	23	13	0	0	0	0	1095	0	0	3	0	0	0	0	0	0	0	0	0	0	0	3	0	0	0	13	1	0	0	0	0	0	0	0	0	1	0	0	0	0
1436	10.81	1	0	72	25	14010	1	2	0	44	26	1	0	0	1	322	0	0	5	0	0	1	0	0	0	0	0	0	0	1	1	2	0	0	26	0	0	0	0	1	1	0	1	0	0	0	1	0	1
1437	1.72	1	0	65	11	11070	1	1	0	26	14	0	0	0	0	1095	0	0	3	0	1	1	1	0	0	0	0	0	0	0	1	3	0	0	14	0	0	0	0	0	1	0	0	0	1	0	0	1	1
1438	8.21	1	0	49	14	11020	3	1	1	58	48	1	0	1	0	1095	0	0	8	0	0	0	0	0	1	0	0	0	0	0	2	1	0	0	48	0	0	0	0	0	0	0	0	0	0	0	0	0	0
1439	1.07	1	0	90	63	10050	2	2	0	33	15	0	0	0	1	977	0	0	5	0	0	0	1	0	0	0	0	0	0	0	5	1	0	0	15	1	0	0	0	0	0	1	0	0	1	0	0	0	0
1440	4.4	1	0	74	25	14010	0	2	0	39	24	1	0	0	0	1095	0	0	4	1	1	0	0	0	0	0	0	0	0	0	2	1	0	1	24	0	0	0	0	0	0	0	0	0	0	0	0	1	0
1441	0.93	1	0	28	0	19010	1	1	0	28	25	0	0	0	0	1095	0	0	3	0	0	0	0	0	0	0	0	0	0	0	2	0	0	0	25	0	0	0	0	0	0	0	0	0	0	0	0	0	0
1442	1.57	1	0	82	16	11060	1	2	0	45	24	1	0	0	1	837	0	0	4	0	0	1	1	1	0	0	1	0	1	0	1	5	0	0	24	1	1	0	0	0	0	0	0	0	1	1	0	0	1
1443	0.87	1	0	85	16	11060	2	2	2	49	25	1	0	1	1	957	0	0	8	1	0	1	0	1	1	0	0	0	0	0	2	3	0	1	25	1	1	0	0	1	1	0	0	0	1	0	0	0	1
1444	2.78	1	0	76	41	13030	1	1	1	40	24	0	0	1	1	87	0	0	5	1	0	1	0	0	0	0	0	0	0	1	4	2	0	0	24	0	0	0	0	0	1	1	0	0	0	0	1	0	1
1445	4.48	1	0	80	24	10070	1	2	0	48	27	1	0	0	0	1095	0	0	8	1	0	1	0	1	0	0	0	0	0	1	2	3	0	1	27	0	0	1	0	0	0	0	0	0	1	0	1	0	1
1446	1.12	1	0	64	50	16030	0	2	0	39	27	0	0	0	0	1095	0	0	7	0	0	0	0	0	0	0	0	0	0	0	1	0	0	0	27	0	0	0	0	0	0	0	0	0	0	0	0	0	0
1447	1.81	1	1	74	71	20040	1	1	0	39	21	0	0	0	0	1095	0	0	6	1	0	1	0	0	0	0	0	0	0	0	3	1	0	1	21	1	0	0	0	0	0	0	0	1	0	0	0	0	1
1448	1.15	0	1	65	90	27990	1	2	0	25	13	0	0	0	0	1095	0	0	5	0	1	1	0	0	0	0	0	0	0	0	3	2	0	0	13	1	0	0	0	0	1	0	0	0	1	0	0	1	1
1449	1.36	1	0	48	24	10070	0	2	0	25	15	0	0	0	0	1095	0	0	7	1	0	1	0	0	0	0	0	0	0	0	4	1	0	1	15	1	1	1	0	1	0	1	0	0	0	0	0	0	1
1450	2.23	1	0	56	60	18010	1	1	3	32	16	0	0	1	1	348	0	0	11	1	0	1	0	0	0	0	0	0	0	0	2	1	0	1	16	1	0	0	0	0	0	0	1	0	1	0	0	0	1
1451	3.66	1	0	58	16	11060	1	1	2	32	16	1	0	1	1	251	0	0	7	1	0	1	0	0	0	0	0	0	0	0	2	1	0	1	16	0	1	0	0	0	0	0	0	0	0	0	0	0	1
1452	2.84	1	0	77	64	12040	1	2	2	40	14	1	0	1	0	1095	0	0	9	1	0	1	0	0	0	0	0	0	0	1	2	2	0	1	14	0	1	0	0	0	1	0	0	0	0	0	1	0	1
1453	0.1	1	0	33	0	19010	0	1	0	11	11	0	0	0	0	1095	0	0	5	1	0	0	0	0	0	0	0	0	0	0	2	0	0	1	11	1	1	0	0	0	0	0	0	0	0	0	0	0	0
1454	0.56	1	0	69	22	10040	1	1	1	36	15	1	0	1	0	1095	0	0	5	0	0	1	0	1	0	0	0	0	0	1	1	3	0	0	15	0	0	0	0	0	1	0	0	0	1	0	1	0	1
1455	2.63	1	0	72	63	10990	2	2	1	34	13	0	0	1	1	198	0	0	7	1	1	1	0	1	0	0	0	1	0	1	1	5	0	1	13	1	1	1	0	0	1	0	0	0	1	0	1	1	1
1456	5.61	1	1	71	83	22010	0	2	0	46	22	1	0	0	0	1095	0	0	8	1	0	0	0	0	0	0	1	0	0	0	3	1	0	1	22	1	1	0	0	0	0	1	0	0	1	0	0	0	0
1457	0.47	1	1	32	40	13070	0	2	0	28	25	0	0	0	0	1095	0	0	3	0	0	0	0	0	0	0	0	0	0	0	3	0	0	0	25	1	0	0	0	0	0	0	0	0	0	0	0	0	0
1458	3.77	1	0	80	21	10060	1	2	3	78	34	1	1	1	0	1095	0	0	10	1	0	1	0	0	0	0	0	0	0	1	2	2	0	1	34	0	1	1	0	0	1	0	0	0	0	0	1	0	1
1459	2.76	1	0	57	11	11070	0	2	1	39	29	0	0	1	0	1095	0	0	10	1	1	0	0	0	0	0	0	0	0	0	1	1	0	1	29	0	0	0	0	0	0	0	0	0	0	0	0	1	0
1460	0.35	1	0	23	0	19010	0	1	0	44	44	0	0	0	0	1095	0	0	6	0	0	0	0	0	0	0	0	0	0	0	2	0	0	0	44	0	0	0	0	0	0	0	0	0	0	0	0	0	0
1461	11.44	1	0	41	40	13070	0	2	0	52	45	0	0	0	0	1095	0	0	9	1	0	0	0	0	0	0	0	0	0	0	2	0	0	1	45	0	0	0	0	0	0	0	0	0	0	0	0	0	0
1462	3.04	1	0	61	64	12010	2	1	3	62	38	1	1	1	1	73	0	0	9	0	0	0	0	0	0	1	0	0	1	0	1	2	0	0	38	0	0	0	1	1	0	0	0	0	1	1	0	0	0
1463	2.98	1	0	80	60	14020	1	1	2	52	19	1	0	1	0	1095	0	0	12	1	0	0	0	0	0	0	0	0	0	0	2	0	0	1	19	0	1	0	0	0	0	0	0	0	0	0	0	0	0
1464	0.71	1	0	54	60	18010	0	2	2	41	19	0	0	1	1	848	0	0	6	0	0	1	0	0	0	0	0	1	0	1	2	3	0	0	19	0	0	0	0	1	1	0	0	0	1	0	1	0	1
1465	4.12	0	1	78	81	22060	2	1	0	26	7	0	0	0	0	1095	0	0	8	1	0	1	1	1	0	0	0	1	0	1	3	5	0	1	7	1	1	0	0	0	0	0	0	0	1	0	1	0	1
1466	3.8	1	0	61	60	18010	0	1	3	35	11	0	0	1	0	1095	0	0	6	1	0	1	0	0	0	0	0	0	0	1	2	2	0	1	11	1	0	0	0	1	1	0	0	0	0	0	1	0	1
1467	2.18	1	0	60	16	11060	1	2	0	34	22	1	0	0	0	1095	0	0	4	0	1	0	0	0	0	0	0	0	0	0	2	1	0	0	22	0	1	0	0	1	0	0	0	0	0	0	0	1	0
1468	2.18	1	0	19	51	16020	0	2	0	33	24	0	0	0	0	1095	0	0	4	0	0	0	0	0	0	0	0	0	0	1	2	1	0	0	24	0	0	0	0	0	0	0	0	0	0	0	1	0	0
1469	1.18	1	0	66	26	10020	0	1	0	68	50	0	0	0	0	1095	0	0	12	1	0	1	0	1	1	0	0	0	0	0	4	3	0	1	50	0	0	1	0	0	1	1	0	0	1	0	0	0	1
1470	3.35	1	0	77	62	13990	1	2	0	36	20	1	0	0	0	1095	0	0	5	0	0	1	0	1	0	0	0	0	0	1	4	3	0	0	20	1	0	0	0	1	1	0	0	0	1	0	1	0	1
1471	3.05	1	1	84	71	20040	1	1	1	48	24	0	0	1	0	1095	0	0	9	1	0	1	0	0	0	0	0	1	0	0	3	2	0	1	24	1	0	0	0	0	0	0	0	1	1	0	0	0	1
1472	0.94	1	0	61	25	14010	1	1	0	34	13	1	0	0	0	1095	0	0	6	1	0	1	0	0	0	0	1	0	0	0	2	2	0	1	13	0	1	0	0	1	0	0	0	0	0	0	0	0	1
1473	21.87	1	0	65	60	16990	1	1	3	64	35	1	1	1	0	1095	0	0	15	1	0	0	0	0	0	0	0	0	0	1	2	1	0	1	35	1	1	0	0	0	0	0	0	0	0	0	1	0	0
1474	10.62	1	0	56	14	11020	3	2	0	39	32	1	0	0	1	840	0	0	8	1	0	0	0	0	0	0	0	0	0	0	1	0	0	1	32	0	1	0	0	0	0	0	0	0	0	0	0	0	0
1475	5.02	1	0	43	16	11060	0	1	0	17	10	1	0	0	0	1095	0	0	4	0	0	0	0	0	0	0	0	0	0	0	1	0	0	0	10	0	0	0	0	0	0	1	0	0	0	0	0	0	0
1476	1.13	1	0	38	50	16030	0	1	0	48	42	0	0	0	0	1095	0	0	5	0	0	0	0	0	0	0	0	0	0	0	2	0	0	0	42	0	0	0	0	0	0	0	0	0	0	0	0	0	0
1477	5.61	1	0	78	60	18010	1	1	3	69	26	0	1	1	0	1095	0	0	11	1	0	1	0	0	0	0	0	0	0	1	2	2	0	1	26	1	1	0	0	0	1	0	0	0	1	0	1	0	1
1478	0.96	1	1	69	81	22060	0	1	0	27	15	0	0	0	0	1095	0	0	5	1	1	1	0	0	0	0	0	0	0	0	3	2	0	1	15	1	1	0	0	0	1	0	0	0	1	0	0	1	1
1479	4.2	1	0	68	25	14010	3	1	3	51	27	1	0	1	1	537	0	0	8	1	0	0	0	0	0	0	0	0	0	0	2	0	0	1	27	1	1	0	0	0	0	1	0	0	1	0	0	0	0
1480	5.07	1	0	82	22	10040	1	1	2	36	12	0	0	1	1	43	0	0	8	1	0	1	0	0	0	0	0	0	0	0	4	1	0	1	12	0	1	0	0	0	0	0	0	0	1	0	0	0	1
1481	2.54	1	0	72	61	11990	0	1	0	63	36	1	0	0	0	1095	0	0	9	1	0	1	0	0	0	0	0	0	0	0	1	1	0	1	36	0	0	0	0	0	0	1	0	0	1	0	0	0	1
1482	2.14	1	0	79	25	14010	1	1	0	54	26	1	0	0	1	120	0	0	9	1	0	0	1	1	0	0	0	0	0	0	1	2	0	1	26	0	1	0	1	0	0	0	0	0	1	0	0	0	0
1483	0.92	1	1	81	730	24020	1	2	0	37	19	0	0	0	0	1095	0	0	4	0	0	1	0	0	0	0	0	0	0	0	3	1	0	0	19	1	0	0	0	0	1	0	0	0	1	0	0	0	1
1484	10.09	1	0	31	62	13990	0	1	1	33	33	0	0	1	1	35	0	0	9	1	0	0	0	0	0	0	0	0	0	0	1	0	0	1	33	0	0	0	0	1	0	1	0	0	0	0	0	0	0
1485	6.54	1	0	70	22	10040	1	2	1	67	46	1	0	1	0	1095	0	0	7	0	0	1	0	0	0	0	0	1	0	1	1	3	0	0	46	0	0	0	0	0	1	0	0	0	1	0	1	0	1
1486	1.89	1	1	81	94	22990	2	1	3	35	8	0	0	1	1	742	0	0	9	1	0	1	0	1	0	0	0	1	0	0	3	3	0	1	8	1	0	1	0	0	0	0	0	0	1	0	0	0	1
1487	1.47	1	0	64	50	16030	1	2	0	40	28	0	0	0	0	1095	0	0	5	0	0	0	0	0	0	0	0	0	0	0	2	0	0	0	28	0	1	0	0	1	0	0	0	0	0	0	0	0	0
1488	3.95	1	0	68	40	13070	1	1	0	40	28	0	0	0	0	1095	0	0	9	1	0	0	0	0	0	0	0	0	0	0	4	0	0	1	28	0	0	0	0	0	0	0	1	0	1	0	0	0	0
1489	0.58	1	0	62	15	11080	3	2	3	24	8	0	0	1	0	1095	0	0	1	0	0	1	0	0	0	0	0	0	0	0	2	1	0	0	8	0	0	0	0	0	1	1	0	0	0	0	0	0	1
1490	4.67	1	0	20	25	14010	0	1	1	23	23	1	0	1	1	777	0	0	11	1	0	0	0	0	0	0	0	0	0	0	2	0	0	1	23	0	1	0	0	0	0	0	0	0	0	0	0	0	0
1491	2.27	1	0	68	64	12990	1	2	3	41	13	0	0	1	0	1095	0	0	11	1	0	1	0	0	0	0	0	0	0	0	1	1	0	1	13	0	1	0	0	1	1	0	0	0	1	0	0	0	1
1492	2.03	1	0	36	16	11060	0	1	0	8	8	1	0	0	0	1095	0	0	3	0	0	0	0	0	0	0	0	0	0	1	2	1	0	0	8	0	0	0	0	1	0	0	0	0	0	0	1	0	0
1493	3.03	1	1	78	83	22010	0	1	2	54	26	1	0	1	0	1095	0	0	10	1	0	0	0	0	0	0	0	0	0	0	3	0	0	1	26	1	1	1	0	0	0	1	0	0	0	0	0	0	0
1494	2.39	1	0	60	61	11990	1	1	0	34	18	1	0	0	0	1095	0	0	3	0	0	0	0	0	0	0	0	0	0	0	1	0	0	0	18	0	0	0	0	0	0	0	0	0	0	0	0	0	0
1495	1.73	1	0	64	27	10010	0	2	0	30	15	0	0	0	0	1095	0	0	5	1	0	1	0	1	0	0	0	0	0	1	4	3	0	1	15	0	1	1	0	0	1	1	0	0	1	0	1	0	1
1496	2.62	1	0	62	26	10020	0	2	0	60	45	0	0	0	0	1095	0	0	9	1	0	0	0	0	0	0	0	0	0	0	2	0	0	1	45	1	0	0	0	0	0	1	0	0	0	0	0	0	0
1497	2.11	1	0	55	22	10040	1	1	1	42	35	1	0	1	0	1095	0	0	7	0	0	1	0	0	0	0	0	0	0	1	2	2	0	0	35	1	1	0	0	0	1	0	0	0	1	0	1	0	1
1498	3.61	1	0	67	13	11040	1	2	1	34	22	1	0	1	1	40	0	0	6	1	1	1	1	1	0	0	0	1	0	0	2	5	0	1	22	0	1	0	0	0	1	0	0	0	1	0	0	1	1
1499	2.1	1	0	47	62	13040	0	1	0	29	22	0	0	0	0	1095	0	0	4	0	0	1	0	0	0	0	0	0	0	0	2	1	0	0	22	0	0	0	0	1	0	0	0	0	0	0	0	0	1
1500	2.94	1	0	63	11	11070	0	1	0	44	29	1	0	0	1	1019	0	0	7	0	1	1	0	0	0	0	0	0	0	0	2	2	0	0	29	0	0	0	0	0	1	1	0	0	1	0	0	1	1
1501	1.89	1	0	54	11	11070	1	1	0	47	37	0	0	0	0	1095	0	0	9	0	0	0	0	0	0	0	0	0	0	0	2	0	0	0	37	0	0	0	0	0	0	0	0	0	0	0	0	0	0
1502	4.14	1	0	71	61	11990	2	1	0	41	23	0	0	0	1	34	0	0	4	0	0	0	0	0	0	0	0	0	1	1	1	2	0	0	23	0	0	0	0	0	0	0	0	0	0	1	1	0	0
1503	1.35	1	0	61	16	11060	1	1	0	47	35	1	0	0	0	1095	0	0	7	0	0	1	0	0	0	0	0	0	0	1	1	2	0	0	35	0	0	0	0	0	0	0	0	0	1	0	1	0	1
1504	5.36	1	0	70	60	18010	1	2	3	85	40	1	1	1	0	1095	0	0	15	1	0	1	0	0	0	0	0	0	0	1	2	2	0	1	40	1	1	0	0	0	1	0	0	0	0	0	1	0	1
1505	8.79	1	0	59	28	10030	1	1	1	39	29	0	0	1	0	1095	0	0	13	1	0	0	0	0	0	0	0	0	0	0	1	0	0	1	29	1	0	0	0	0	0	0	0	0	1	0	0	0	0
1506	1.12	1	1	70	81	22060	1	1	0	45	24	0	0	0	0	1095	0	0	4	0	1	1	0	1	1	0	0	1	0	1	3	6	0	0	24	0	0	0	0	0	1	0	0	0	1	0	1	1	1
1507	0.87	1	0	54	10	11100	2	2	0	17	10	0	0	0	0	1095	0	0	3	0	0	1	0	0	1	0	0	0	0	1	2	3	0	0	10	0	0	0	0	0	0	1	0	0	1	0	1	0	1
1508	1.99	1	0	78	26	10020	0	1	1	47	31	0	0	1	0	1095	0	0	10	1	0	0	0	0	0	0	0	0	0	0	2	0	0	1	31	1	1	0	0	0	0	0	0	0	0	0	0	0	0
1509	4.78	1	0	76	60	18010	1	1	3	44	13	0	0	1	1	32	0	0	8	0	0	1	1	1	0	0	0	1	0	0	3	4	0	0	13	0	0	0	0	0	0	0	0	0	0	0	0	0	1
1510	2.43	1	0	44	61	11990	0	2	0	18	11	0	0	0	0	1095	0	0	4	0	0	0	0	0	0	0	0	0	0	0	1	0	0	0	11	0	0	0	0	0	0	0	0	0	0	0	0	0	0
1511	4	1	0	54	16	11060	1	1	0	44	31	1	0	0	0	1095	0	0	10	1	1	1	0	0	0	0	0	0	0	1	2	3	0	1	31	0	0	0	0	0	1	0	0	0	1	0	1	1	1
1512	4.69	1	1	60	71	20010	0	1	1	47	22	1	0	1	0	1095	0	0	9	0	0	0	1	0	0	0	0	0	0	0	3	1	0	0	22	1	0	0	0	0	0	1	0	0	0	0	0	0	0
1513	1.55	1	0	49	50	16030	1	1	0	56	46	0	0	0	0	1095	0	0	10	1	0	1	0	0	0	0	0	0	0	0	2	1	0	1	46	1	1	0	0	1	1	0	0	0	0	0	0	0	1
1514	1.76	1	0	62	22	10040	1	1	0	27	15	0	0	0	0	1095	0	0	6	1	1	1	1	1	0	0	0	0	0	0	1	4	0	1	15	0	0	0	0	1	1	1	0	0	1	0	0	1	1
1515	0.74	1	0	22	50	16030	0	2	0	13	13	0	0	0	0	1095	0	0	1	0	0	0	0	0	0	0	0	0	0	0	2	0	0	0	13	0	0	0	0	0	0	0	0	0	0	0	0	0	0
1516	1.34	1	1	43	730	24020	0	1	2	39	26	0	0	1	0	1095	0	0	7	1	0	0	0	0	0	0	0	0	0	0	3	0	0	1	26	1	0	0	0	0	0	1	0	1	0	0	0	0	0
1517	1.11	1	0	86	52	12050	3	2	2	61	43	1	0	1	0	1095	0		7	0	0	0	0	0	0	0	0	0	1	0	2	1	0	0	43	0	0	0	0	0	0	0	0	0	1	1	0	0	0
1518	5.94	0	1	72	71	20040	2	1	1	43	16	0	0	1	0	1095	0	0	12	1	1	1	0	0	0	0	0	1	0	0	3	3	0	1	16	1	1	0	0	0	1	0	0	1	0	0	0	1	1
1519	2.08	1	0	55	60	16990	0	2	1	44	34	1	0	1	0	1095	0	0	3	0	0	1	0	0	0	0	0	0	0	0	2	1	0	0	34	0	0	0	0	0	0	1	0	0	0	0	0	0	1
1520	1.95	1	0	70	24	10070	1	2	0	34	19	0	0	0	0	1095	0	0	4	0				1		0	0	0	0	1	5	2	0	0	19	0	0	0	0	0	1	1	0	0	1	0	1	0	0
1521	8.08	1	1	58	91	21990	1	1	0	36	29	1	0	0	0	1095	0	0	8	1	0	1	0	0	0	0	0	0	0	0	3	1	0	1	29	1	0	0	0	0	0	0	0	0	0	0	0	0	1
1522	4.09	1	0	75	26	10020	2	2	3	63	35	1	0	1	0	1095	0	0	14	1	0	1	0	1	0	0	0	0	0	1	4	3	0	1	35	0	1	1	0	0	1	0	0	0	1	0	1	0	1
1523	1.05	1	0	48	16	11060	2	2	2	42	29	1	0	1	0	1095	0	0	11	1	0	1	0	0	1	0	1	0	0	0	2	3	0	1	29	0	1	0	0	0	1	0	0	0	0	0	0	0	1
1524	1.11	1	0	70	62	13040	0	2	0	31	16	0	0	0	0	1095	0	0	2	0	0	0	0	0	0	0	0	0	0	0	2	0	0	0	16	0	0	0	0	0	0	1	0	0	0	0	0	0	0
1525	3.76	1	0	50	63	10990	0	1	1	28	21	0	0	1	0	1095	0	0	3	0	0	0	0	0	0	0	0	0	1	1	1	2	0	0	21	1	0	0	0	1	0	0	0	0	0	1	1	0	0
1526	0.79	1	1	67	77	21020	1	1	0	43	19	0	0	0	1	911	0	0	8	0	1	1	1	0	0	0	0	1	0	1	3	5	0	0	19	0	0	0	0	0	1	0	0	0	0	0	1	1	1
1527	5.3	1	0	81	22	10040	2	1	0	45	27	1	0	0	0	1095	0	0	7	1	1	1	0	1	0	0	0	0	0	1	4	4	0	1	27	0	0	0	0	0	0	0	0	0	0	0	1	1	1
1528	1.32	1	0	45	60	16990	0	1	3	29	13	0	0	1	0	1095	0	0	5	0	0	0	0	0	0	0	0	0	0	0	2	0	0	0	13	0	0	0	0	0	0	0	0	0	0	0	0	0	0
1529	1.99	1	0	58	60	18010	1	1	3	45	19	1	0	1	0	1095	0	0	9	1	0	1	0	0	0	0	0	0	0	1	2	2	0	1	19	0	0	0	0	1	1	0	0	0	1	0	1	0	1
1530	3.03	1	0	74	22	10040	3	1	2	70	49	1	0	1	0	1095	0	0	15	1	0	0	0	0	0	0	0	0	0	0	4	0	0	1	49	0	1	0	0	1	0	0	0	0	1	0	0	0	0
1531	0.84	1	0	58	22	10040	0	1	0	26	19	0	0	0	0	1095	0	0	5	0	0	0	0	0	0	0	0	0	0	0	2	0	0	0	19	0	0	0	0	0	0	0	0	0	0	0	0	0	0
1532	2.95	1	0	63	25	14010	0	1	1	44	32	1	0	1	0	1095	0	0	8	1	0	0	0	0	0	0	0	0	0	0	1	0	0	1	32	0	0	0	0	1	0	1	0	0	0	0	0	0	0
1533	0.81	1	0	47	60	16990	1	1	0	35	25	1	0	0	1	389	0	0	6	1		0	0	0	0	0	0	0	0	0	2	0	0	1	25	0	0	0	0	0	0	0	0	0	0	0	0	0	0
1534	4.99	1	0	54	25	14010	1	1	0	36	26	1	0	0	1	528	0	0	5	1	0	0	0	0	0	0	0	0	0	0	1	0	0	1	26	0	0	0	0	0	0	0	0	0	0	0	0	0	0
1535	1.89	1	1	75	94	22020	1	1	0	46	24	1	0	0	1	207	0	0	9	1	0	1	1	1	0	0	0	1	0	1	3	5	0	1	24	0	0	0	0	0	1	1	0	0	1	0	1	0	1
1536	0.74	1	0	75	41	13020	2	2	0	35	10	0	0	0	0	1095	0	0	4	0	0	1	0	1	0	0	0	1	0	1	2	4	0	0	10	0	0	0	0	0	1	0	0	0	1	0	1	0	1
1537	0.39	1	0	50	16	11060	0	2	0	15	8	1	0	0	0	1095	0	0	0	0	0	0	0	0	0	0	0	0	0	0	2	0	0	0	8	0	0	0	0	0	0	0	0	0	0	0	0	0	0
1538	0.99	1	0	85	52	12050	1	1	0	40	13	0	0	0	1	1024	0	0	3	0	0	1	1	0	0	0	0	0	0	0	1	2	0	0	13	0	0	0	0	0	1	0	0	0	0	0	0	0	1
1539	1.32	1	1	76	94	22020	1	1	0	39	17	1	0	0	0	1095	0	0	8	1	0	0	1	0	0	0	0	0	0	0	3	1	0	1	17	1	1	0	0	1	1	1	0	0	1	0	0	0	0
1540	0.91	1	0	35	50	16030	0	1	0	43	43	0	0	0	0	1095	0	0	5	0	0	0	0	0	0	0	0	0	0	0	2	0	0	0	43	0	0	0	0	0	0	0	0	0	0	0	0	0	0
1541	2.05	1	0	46	60	14020	1	2	0	27	20	0	0	0	0	1095	0	0	9	1	0	1	0	0	0	0	0	0	0	0	2	1	0	1	20	0	0	0	0	0	1	0	0	0	0	0	0	0	1
1542	9.98	1	1	61	28	10030	1	1	3	41	26	0	1	1	0	1095	0	0	7	0	1	0	1	0	0	0	0	0	0	0	3	2	0	0	26	0	0	0	0	0	0	0	0	0	0	0	0	1	0
1543	1.01	1	1	65	80	22040	1	1	1	40	22	0	0	1	1	101	0	0	4	0	1	0	1	0	0	0	1	0	0	1	3	4	0	0	22	1	0	0	0	0	0	0	0	0	1	0	1	1	0
1544	2.18	1	0	77	61	11990	2	2	0	49	27	0	0	0	1	313	0	0	7	0	0	1	0	1	0	0	0	0	0	1	1	3	0	0	27	0	0	0	0	0	1	0	0	0	1	0	1	0	1
1545	2.53	1	0	41	31	15010	0	1	0	26	19	0	0	0	0	1095	0	0	2	0	0	0	0	0	0	0	0	0	0	0	2	0	0	0	19	0	0	0	0	1	0	0	0	0	0	0	0	0	0
1546	17.91	1	0	62	90	27990	0	1	0	23	11	0	0	0	1	597	0	0	6	1	0	0	0	0	0	0	0	0	0	0	2	0	0	1	11	1	1	0	0	0	0	0	0	0	0	0	0	0	0
1547	1.75	1	0	48	16	11060	2	1	0	29	22	1	0	0	0	1095	0	0	7	1	1	1	0	0	0	0	0	0	0	1	2	3	0	1	22	1	0	0	0	0	1	0	0	0	0	0	1	1	1
1548	0.72	1	1	78	81	22060	0	1	0	65	43	1	0	0	0	1095	0	0	11	1	0	1	0	0	0	0	0	0	1	0	3	2	0	1	43	1	1	0	0	1	0	1	0	0	1	1	0	0	1
1549	11.66	1	0	48	25	14010	1	2	2	67	53	1	0	1	1	486	0	0	13	1	1	0	0	0	0	0	0	0	0	0	1	1	0	1	53	0	0	0	0	0	0	0	0	0	1	0	0	1	0
1550	9.09	1	0	57	64	12990	1	1	0	29	22	0	0	0	0	1095	0	0	8	1	0	1	0	0	0	0	0	0	0	0	1	1	0	1	22	0	0	0	0	1	0	1	0	0	1	0	0	0	1
1551	0.74	1	0	80	60	14020	3	1	3	58	24	1	0	1	1	50	0	0	7	1	0	1	0	1	0	0	1	1	0	1	2	5	0	1	24	1	1	0	0	0	0	0	0	0	1	0	1	0	1
1552	0.66	1	0	78	64	12040	3	1	0	43	27	1	0	0	0	1095	0	0	8	1	0	1		1	0	0	0	0	0	1	1	3	0	1	27	1	0	0	0	0	1	1	0	0	1	0	1	0	1
1553	1.98	1	0	65	60	18010	2	2	3	68	26	0	1	1	1	381	0	0	10	1	0	0	1	0	0	0	1	1	0	0	2	3	1	1	26	0	1	0	0	0	0	0	0	0	0	0	0	0	0
1554	0.4	1	0	50	50	16030	0	1	3	31	21	0	1	1	0	1095	0	0	2	0	0	1	0	0	0	0	0	0	0	1	1	2	0	0	21	0	0	0	0	0	1	0	0	0	0	0	1	0	1
1555	0.77	1	0	56	50	16030	1	1	1	45	38	0	0	1	0	1095	0	0	6	0	0	0	0	0	0	0	0	0	0	0	2	0	0	0	38	0	0	0	0	0	0	0	0	0	0	0	0	0	0
1556	0.76	1	0	63	50	16030	0	1	0	51	39	0	0	0	0	1095	0	0	7	0	0	1	0	0	0	0	0	0	0	0	2	1	0	0	39	0	0	0	0	1	1	0	0	0	0	0	0	0	1
1557	6.49	1	0	53	26	10020	0	1	0	63	50	0	0	0	0	1095	0	0	12	1	0	0	0	0	0	0	0	0	0	0	2	0	0	1	50	0	1	1	0	0	0	1	0	0	0	0	0	0	0
1558	0.91	1	0	77	60	16990	1	2	0	27	11	0	0	0	0	1095	0	0	3	0	0	1	0	0	0	0	0	0	0	1	2	2	0	0	11	0	0	0	0	0	1	0	0	0	0	0	1	0	1
1559	1.4	1	0	76	22	10040	2	1	0	52	27	0	0	0	1	408	0	0	5	0	0	1	1	1	0	0	0	0	0	1	2	4	0	0	27	1	0	1	0	0	1	0	0	0	1	0	1	0	1
1560	4.18	1	0	53	64	12990	0	1	0	22	12	0	0	0	1	110	0	0	3	0	0	1	0	0	0	0	0	0	0	0	1	1	0	0	12	0	0	0	0	0	0	1	0	0	0	0	0	0	1
1561	0.7	1	0	58	62	13040	3	1	0	25	18	0	0	0	0	1095	0	0	5	0	0	1	0	0	0	0	0	0	0	0	2	1	0	0	18	0	0	0	0	0	1	0	0	0	1	0	0	0	1
1562	6.06	1	0	72	60	16990	1	1	3	69	28	0	1	1	0	1095	0	0	12	1	0	1	1	1	0	0	0	0	0	1	2	4	0	1	28	0	1	0	0	0	1	0	0	0	0	0	1	0	1
1563	0.97	1	0	28	50	16030	0	2	0	43	43	0	0	0	0	1095	0	0	10	1	0	0	0	0	0	0	0	0	0	0	2	0	0	1	43	1	0	0	0	0	0	0	0	0	0	0	0	0	0
1564	5.22	1	0	70	52	12050	1	1	1	77	50	0	0	1	1	84	0	0	11	0	0	0	1	0	0	0	0	0	0	0	1	1	0	0	50	0	1	0	0	0	0	0	0	0	0	0	0	0	0
1565	1.88	1	0	56	60	16990	2	1	1	25	18	0	0	1	0	1095	0		3	0	0	0	1	1	0	0	0	0	0	0	2	2	0	0	18	0	0	0	0	0	0	0	0	0	0	0	0	0	0
1566	2.71	1	0	29	16	11065	1	2	0	22	22	1	0	0	0	1095	0	0	4	0	0	0	0	0	0	1	0	0	0	0	1	1	0	0	22	0	0	0	0	1	0	0	0	0	0	0	0	0	0
1567	5.61	1	0	77	26	10020	2	2	0	84	62	0	0	0	1	519	0	0	11	1	0	1	0	0	0	0	0	0	0	0	2	1	0	1	62	0	1	0	0	0	1	0	0	0	0	0	0	0	1
1568	9.02	1	0	76	16	11060	2	1	2	54	29	1	0	1	1	1082	0	0	9	1	0	1	0	0	0	0	1	0	0	0	2	2	0	1	29	1	1	0	0	0	0	0	0	0	1	0	0	0	1
1569	0.55	1	0	38	50	16030	0	1	0	13	13	0	0	0	0	1095	0	0	3	0	0	0	0	0	0	0	0	0	0	0	2	0	0	0	13	0	0	0	0	0	0	0	0	0	0	0	0	0	0
1570	0.64	1	0	64	52	12050	1	2	3	33	15	0	0	1	0	1095	0	0	3	0	0	0	0	0	0	0	0	0	0	0	2	0	0	0	15	1	1	0	0	0	0	0	0	0	0	0	0	0	0
1571	1.5	1	0	24	60	16990	0	1	2	19	13	0	0	1	0	1095	0	0	4	0	0	0	0	0	0	0	0	0	0	0	2	0	0	0	13	0	0	0	0	0	0	0	0	0	0	0	0	0	0
1572	1.72	1	1	55	71	20040	1	1	0	31	18	0	0	0	0	1095	0	0	3	0	0	0	1	0	0	0	0	0	0	0	3	1	0	0	18	1	1	0	0	0	0	0	1	0	0	0	0	0	0
1573	0.51	1	1	69	83	22010	1	1	0	27	15	0	0	0	0	1095	0	0	2	0	0	0	1	1	0	0	0	0	0	0	1	2	0	0	15	0	0	0	0	1	0	0	0	0	1	0	0	0	0
1574	0.28	1	0	22	50	16030	0	2	0	27	27	0	0	0	0	1095	0	0	6	0	0	0	0	0	0	0	0	0	0	0	2	0	0	0	27	0	0	0	0	0	0	0	0	0	0	0	0	0	0
1575	35.58	1	0	36	64	12040	0	1	0	27	24	1	0	0	0	1095	0	0	8	1	0	0	0	0	0	0	0	0	0	0	1	0	0	1	24	0	0	0	0	1	0	0	0	0	1	0	0	0	0
1576	0.43	1	0	81	11	11070	2	2	0	30	12	0	0	0	1	165	0	0	1	0	0	0	0	0	1	0	0	0	0	0	1	1	0	0	12	0	0	0	0	1	0	0	0	0	1	0	0	0	0
1577	2.65	1	0	46	60	16990	2	1	3	62	46	0	1	1	0	1095	0	0	10	1	0	1	0	0	0	0	0	0	0	0	2	1	0	1	46	0	0	0	0	0	0	0	0	0	0	0	0	0	1
1578	4.11	1	0	74	26	10020	1	1	0	42	27	0	0	0	1	824	0	0	8	1	0	0	1	0	0	0	0	0	0	1	4	2	0	1	27	0	1	0	0	0	0	0	0	0	1	0	1	0	0
1579	2.97	1	0	72	11	11070	1	2	0	40	19	1	0	0	1	152	0	0	6	1	1	1	0	0	0	0	0	0	0	0	2	2	0	1	19	0	0	0	0	0	1	0	0	0	1	0	0	1	1
1580	0.78	1	0	90	60	16990	0	2	0	34	16	0	0	0	1	817	0		1	0	0	0	0	0	0	0	0	0	0	0	2	0	0	0	16	0	0	0	0	0	0	0	0	0	0	0	0	0	0
1581	3.55	1	0	50	26	10020	0	1	1	58	48	0	0	1	0	1095	0	0	10	1	1	1	1	0	0	0	0	0	0	0	2	3	0	1	48	0	1	1	0	0	1	0	0	0	0	0	0	1	1
1582	4.34	1	0	82	24	10070	0	1	0	35	17	0	0	0	1	709	0	0	6	1	0	1	0	0	0	0	0	0	0	1	1	2	0	1	17	0	0	0	0	0	0	0	0	0	1	0	1	0	1
1583	8.85	1	0	72	16	11060	1	1	1	36	21	1	0	1	0	1095	0	0	6	0	0	1	1	0	0	0	0	0	0	1	1	3	0	0	21	0	0	0	0	0	0	0	0	0	1	0	1	0	1
1584	1.04	1	0	64	22	10040	1	1	0	37	22	0	0	0	0	1095	0	0	8	1	0	0	0	0	0	0	0	0	0	1	2	1	0	1	22	1	0	0	0	0	0	0	0	0	0	0	1	0	0
1585	1.45	1	0	62	60	14020	3	2	2	36	18	0	0	1	0	1095	0	0	6	1	0	1	0	0	0	0	0	0	0	1	4	2	0	1	18	0	1	0	0	0	1	0	0	0	1	0	1	0	1
1586	15.86	1	0	65	30	15020	0	1	0	25	10	1	0	0	0	1095	0	0	8	1	0	1	0	0	0	0	0	0	0	0	2	1	0	0	10	0	0	0	0	0	1	0	0	0	0	0	0	0	1
1587	1.62	1	1	62	94	22020	0	1	0	28	13	1	0	0	0	1095	0	0	7	1	0	1	0	0	0	0	1	0	0	0	3	2	0	1	13	1	1	0	0	0	1	1	0	0	1	0	0	0	1
1588	6.07	1	0	84	83	22030	0	1	0	48	30	1	0	0	0	1095	0	0	9	1	0	1	1	0	0	0	0	0	0	1	1	3	0	1	30	0	0	0	0	0	0	1	0	0	1	0	1	0	1
1589	4.92	1	0	52	77	21020	1	1	0	25	15	1	0	0	1	228	0	0	6	1	0	0	0	0	0	0	0	0	0	0	3	0	0	1	15	1	1	0	0	0	0	0	0	1	0	0	0	0	0
1590	8.23	1	0	50	25	14010	1	1	0	37	24	1	0	0	0	1095	0	0	6	1	0	1	0	0	0	0	0	0	0	1	2	2	0	1	24	0	0	0	0	0	1	0	0	0	1	0	1	0	1
1591	5.96	1	0	66	24	10070	1	1	2	45	21	1	0	1	0	1095	0	0	10	1	0	1	1	0	0	0	0	0	0	1	4	3	0	1	21	0	0	0	0	0	0	1	0	0	1	0	1	0	1
1592	0.7	1	1	19	61	11090	0	2	0	19	19	1	0	0	0	1095	0	0	0	0	0	0	0	0	0	0	0	0	0	0	3	0	0	0	19	0	0	0	0	1	0	1	0	0	0	0	0	0	0
1593	3.06	1	0	52	60	16990	0	1	0	31	24	0	0	0	0	1095	0	0	8	0	0	0	0	0	0	0	0	0	0	0	2	0	0	0	24	0	0	0	0	0	0	0	0	0	0	0	0	0	0
1594	1.88	1	0	70	16	11060	1	1	0	40	19	1	0	0	1	399	0	0	3	0	0	1	1	0	0	0	0	0	0	1	4	3	0	0	19	1	0	0	0	0	1	0	0	0	1	0	1	0	1
1595	2.01	1	0	59	60	16010	1	1	3	53	16	1	1	1	0	1095	0	0	11	0	0	1	0	0	0	0	0	0	0	0	2	1	0	0	16	0	1	0	0	0	0	0	1	0	0	0	0	0	1
1596	2.15	1	0	36	60	16990	1	2	0	49	43	0	0	0	0	1095	0	0	8	0	0	1	0	0	0	0	0	1	0	1	2	3	0	0	43	0	0	0	0	0	1	0	0	0	0	0	1	0	1
1597	1.89	0	1	64	71	20040	0	1	0	35	23	0	0	0	1	438	0	0	5	0	0	1	0	1	0	0	0	0	0	0	3	2	0	0	23	1	0	0	0	0	1	0	0	0	1	0	0	0	1
1598	2.91	1	0	30	26	10020	1	1	0	54	54	0	0	0	0	1095	0	0	9	1	0	0	0	0	0	0	0	0	0	0	2	0	0	1	54	0	0	0	0	0	0	0	0	0	0	0	0	0	0
1599	1.62	1	0	47	30	15020	0	2	0	20	13	0	0	0	0	1095	0	0	2	0	0	0	0	0	0	0	0	0	0	0	2	0	0	0	13	1	0	0	0	0	0	1	0	0	0	0	0	0	0
1600	1.15	1	0	72	25	14010	0	1	0	43	28	1	0	0	0	1095	0	0	4	0	0	0	0	0	0	0	0	0	1	0	1	1	0	0	28	0	0	0	0	0	1	0	0	0	0	1	0	0	0
1601	7.7	1	0	61	40	13070	3	1	0	38	26	0	0	0	1	1069	0	0	9	1	0	1	0	0	0	0	0	0	0	1	2	2	0	1	26	0	0	0	0	0	0	0	0	0	0	0	1	0	1
1602	1.19	1	0	71	22	10040	1	1	0	30	6	0	0	0	1	814	0	0	1	0	0	1	0	1	0	0	0	0	0	0	2	2	0	0	6	0	1	0	0	0	1	1	0	0	0	0	0	0	1
1603	2.67	1	0	65	60	18010	0	1	3	51	16	0	1	1	0	1095	0	0	9	0	0	0	0	0	0	0	0	0	0	0	1	0	1	0	16	0	0	0	0	0	0	0	0	0	1	0	0	0	0
1604	3.77	1	1	61	72	20020	1	1	0	38	26	0	0	0	0	1095	0	0	10	1	1	1	1	0	0	0	0	0	0	0	3	3	0	1	26	1	0	0	0	0	1	1	0	0	0	0	0	1	1
1605	0.78	1	0	25	50	16030	0	1	1	50	50	0	0	1	0	1095	0	0	10	1	0	0	0	0	0	0	0	0	0	0	2	0	0	1	50	0	0	0	0	0	0	0	0	0	0	0	0	0	0
1606	2.52	1	0	56	60	16990	0	2	0	21	11	0	0	0	0	1095	0	0	2	0	0	1	0	0	0	0	0	0	0	0	2	1	0	0	11	0	0	0	0	0	1	0	0	0	1	0	0	0	1
1607	2	1	0	64	60	18010	1	1	3	54	15	1	1	1	0	1095	0	0	11	1	0	1	0	0	0	0	0	0	0	0	2	1	0	1	15	0	1	0	0	0	0	0	1	0	0	0	0	0	1
1608	5.64	1	1	60	83	22010	0	2	0	34	19	1	0	0	0	1095	0	0	7	1	0	0	0	0	0	0	0	0	0	0	3	0	0	1	19	1	1	0	0	0	0	0	0	0	0	0	0	0	0
1609	3.96	1	0	82	91	21010	2	2	0	43	25	1	0	0	0	1095	0	0	6	0	0	1	1	1	0	0	0	0	0	0	1	3	0	0	25	1	0	0	0	0	0	0	0	0	1	0	0	0	1
1610	0.72	1	0	51	15	11080	1	2	0	17	10	0	0	0	0	1095	0	0	2	0	0	0	0	0	0	0	0	0	0	0	2	0	0	0	10	0	0	0	0	0	0	0	0	0	0	0	0	0	0
1611	9.21	1	0	72	61	11990	1	2	0	40	22	0	0	0	1	31	0	0	5	0	0	1	0	0	0	0	0	0	0	0		1	0	0	22	0	0	0	0	0	1	0	0	0	0	0	0	0	1
1612	0.92	1	0	58	24	10070	0	2	0	20	13	0	0	0	0	1095	0		1	0	0	1	0	0	0	0	0	0	0	0	5	1	0	0	13	0	0	0	0	1	0	1	0	0	0	0	0	0	1
1613	2.09	1	0	52	40	13070	1	1	0	37	30	0	0	0	1	843	0	0	12	1	0	1	0	0	0	0	0	0	0	1	2	2	0	1	30	0	0	0	0	0	1	0	0	0	0	0	1	0	1
1614	1.86	1	0	65	60	16990	1	1	0	37	19	1	0	0	0	1095	0	0	6	1	0	1	0	0	0	0	0	0	0	1	2	2	0	1	19	0	0	0	0	0	0	0	0	0	0	0	1	0	1
1615	0.78	1	0	66	60	16990	1	1	0	34	13	0	0	0	0	1095	0	0	5	0	0	0	0	0	0	0	0	0	0	0	2	0	0	0	13	0	0	0	0	0	0	0	0	0	0	0	0	0	0
1616	2.65	1	0	20	25	14010	0	2	0	18	15	1	0	0	0	1095	0	0	4	1	0	0	0	0	0	0	0	0	0	0	4	0	0	1	15	1	0	0	0	0	0	1	0	0	0	0	0	0	0
1617	0.78	1	0	68	85	23010	0	1	0	39	27	0	0	0	1	632	0	0	4	0	0	0	0	0	0	0	0	0	0	0	2	0	0	0	27	0	0	0	0	0	0	0	0	0	0	0	0	0	0
1618	6.64	1	0	75	83	22030	1	1	1	38	22	1	0	1	0	1095	0	0	9	1	0	1	1	0	0	0	0	0	0	0	3	2	0	1	22	0	1	0	0	0	0	1	0	0	0	0	0	0	1
1619	2.64	1	0	79	60	14020	3	1	0	43	27	1	0	0	1	272	0	0	3	0	1	0	0	0	0	0	0	0	0	1		2	0	0	27	0	0	0	0	0	0	1	0	0	1	0	1	1	0
1620	6.91	1	0	53	16	11060	1	2	0	26	19	1	0	0	1	191	0	0	9	0	0	0	0	0	0	0	0	0	0	0	4	0	0	0	19	0	0	0	0	0	0	1	0	0	0	0	0	0	0
1621	0.74	1	0	84	16	11060	2	2	0	41	17	0	0	0	1	998	0	0	5	0	0	1	0	0	0	0	1	0	0	0	2	2	0	0	17	0	0	0	0	0	0	0	0	0	0	0	0	0	1
1622	27.11	1	0	66	71	20010	0	1	3	39	21	0	1	1	0	1095	0	0	11	1	0	1	0	1	0	0	0	0	0	0	2	2	0	1	21	1	1	0	0	0	1	1	0	1	0	0	0	0	1
1623	1.8	1	0	71	60	18010	1	2	3	40	13	0	1	1	1	102	0	0	8	1	0	1	1	0	0	0	0	0	0	1	1	3	0	1	13	0	1	0	0	0	1	0	0	0	1	0	1	0	1
1624	9.07	1	0	55	16	11060	0	2	0	40	24	1	0	0	0	1095	0	0	10	1	0	1	0	0	0	0	0	0	0	0	2	1	0	1	24	1	1	0	0	0	1	0	0	0	0	0	0	0	1
1625	2.6	1	0	31	50	16030	1	2	0	31	28	1	0	0	0	1095	0	0	8	0	0	0	0	0	0	0	0	0	0	0	2	0	0	0	28	0	0	0	0	0	0	0	0	0	0	0	0	0	0
1626	2.46	1	0	59	60	16990	1	1	0	31	21	0	0	0	0	1095	0	0	6	0	0	0	0	0	0	0	0	0	0	0	2	0	0	0	21	0	0	0	0	0	0	0	0	0	0	0	0	0	0
1627	1.11	1	0	69	26	10020	0	1	0	44	32	0	0	0	0	1095	0	0	5	0	0	1	0	0	0	0	0	0	0	0	2	1	0	0	32	0	0	0	0	0	1	0	0	0	0	0	0	0	1
1628	5.72	1	0	79	25	14010	1	1	1	50	34	1	0	1	0	1095	0		10	1	0	1	0	1	0	0	0	0	0	1	1	3	0	1	34	0	0	0	0	0	1	1	0	0	1	0	1	0	1
1629	1.18	1	0	53	50	16030	1	2	0	42	32	0	0	0	0	1095	0	0	9	1	1	0	0	0	0	0	0	0	0	0	2	1	0	1	32	0	0	0	0	0	0	0	0	0	0	0	0	1	0
1630	8.25	1	0	62	22	10040	1	1	0	50	29	0	0	0	0	1095	0	0	11	1	0	1	0	1	0	0	0	1	0	1	4	4	0	1	29	0	0	0	0	0	1	0	0	0	1	0	1	0	1
1631	2.51	1	0	70	25	14010	1	1	1	38	23	1	0	1	0	1095	0	0	6	0	0	1	1	0	0	0	0	0	0	1	2	3	0	0	23	0	0	0	0	0	1	0	0	0	0	0	1	0	1
1632	4.31	1	0	78	25	14010	2	2	1	41	19	1	0	1	0	1095	0	0	9	1	0	1	1	0	0	0	0	0	0	0	1	2	0	1	19	0	0	0	0	1	1	0	0	0	0	0	0	0	1
1633	5.63	1	0	36	60	16990	0	1	0	55	52	0	0	0	0	1095	0	0	7	0	0	0	0	0	0	0	0	0	0	1	2	1	0	0	52	0	0	0	0	0	0	0	0	0	0	0	1	0	0
1634	4.53	1	0	60	30	15020	1	1	0	33	21	0	0	0	0	1095	0	0	8	0	0	0	0	0	0	0	0	0	0	0	2	0	0	0	21	1	0	0	0	0	0	1	0	0	0	0	0	0	0
1635	1.13	1	1	75	83	22010	3	2	0	33	17	0	0	0	0	1095	0	0	6	1	0	0	0	0	0	0	0	0	0	0	3	0	0	1	17	0	1	0	0	0	0	0	0	0	0	0	0	0	0
1636	9	1	1	46	730	24020	0	2	1	26	19	0	0	1	0	1095	0	0	8	1	0	0	0	0	0	0	0	0	0	0	3	0	0	1	19	1	1	0	0	0	0	0	0	1	0	0	0	0	0
1637	9.7	1	0	82	16	11060	1	1	0	43	25	1	0	0	0	1095	0	0	6	1	0	0	0	0	0	0	0	0	0	0	1	0	0	1	25	0	0	0	0	0	0	0	0	0	0	0	0	0	0
1638	1.12	0	1	73	61	11990	1	1	0	28	13	0	0	0	0	1095	0	0	7	1	0	1	0	0	0	0	0	0	0	0	1	1	0	1	13	0	0	0	0	0	1	0	0	0	1	0	0	0	1
1639	10.9	1	1	78	83	22010	1	2	0	39	23	1	0	0	0	1095	0	0	8	0	0	1	0	0	0	0	0	0	0	1	3	2	0	0	23	0	0	0	0	0	0	0	0	0	0	0	1	0	1
1640	0.85	1	1	64	82	27010	1	1	0	27	15	0	0	0	1	409	0	0	7	1	0	0	0	0	0	1	0	0	0	0	3	1	0	1	15	1	1	0	1	1	0	0	0	0	1	0	0	0	0
1641	0.81	1	0	70	16	11060	1	1	0	30	15	1	0	0	0	1095	0	0	2	0	0	1	0	1	0	0	0	0	0	1	2	3	0	0	15	0	0	0	0	0	1	0	0	0	1	0	1	0	1
1642	8.74	1	0	62	60	14020	2	1	3	55	27	1	1	1	1	797	0	0	11	1	0	0	1	1	0	0	0	0	0	1	2	3	0	1	27	0	1	0	0	0	1	0	0	0	1	0	1	0	0
1643	1.18	1	0	18	51	16020	0	2	0	16	10	0	0	0	0	1095	0	0	2	0	0	0	0	0	0	0	0	0	0	1	2	1	0	0	10	0	0	0	0	0	0	0	0	0	0	0	1	0	0
1644	1.08	1	0	82	52	12050	2	2	0	37	13	0	0	0	1	538	0	0	8	1	0	1	0	1	0	0	0	0	0	1	2	3	0	1	13	0	1	0	0	0	1	0	0	0	1	0	1	0	1
1645	5.95	0	0	82	22	10040	2	2	0	40	16	0	0	0	1	150	0	0	8	1	0	0	0	1	0	0	0	0	0	0	4	1	0	1	16	0	0	0	0	0	0	0	0	0	1	0	0	0	0
1646	2272	1	0	72	64	12040	1	1	1	51	19	1	0	1	0	1095	0	0	12	1	0	0	0	0	0	0	0	0	0	0	1	0	0	1	19	0	1	0	0	1	0	1	0	0	1	0	0	0	0
1647	2.65	1	0	68	30	15020	1	1	2	40	28	1	0	1	0	1095	0	0	10	1	0	1	0	0	0	0	0	0	0	0	2	1	0	1	28	0	1	0	0	0	0	0	0	0	0	0	0	0	1
1648	0.56	1	0	61	30	15020	0	1	0	20	8	0	0	0	0	1095	0	0	0	0	0	1	0	0	0	0	0	0	0	0	1	1	0	0	8	0	0	0	0	0	0	0	0	0	0	0	0	0	1
1649	0.51	1	0	43	40	13070	1	1	0	20		0	0	0	0	1095	0	0	2	0	0	0	0	0	0	0	0	0	0	0	2	0	0	0	20	0	0	0	0	0	0	0	0	0	0	0	0	0	0
1650	5.11	1	0	55	26	10020	3	1	0	67	57	0	0	0	1	49	0	0	12	1	0	0	0	0	0	0	0	0	0	0	2	0	0	1	57	1	1	0	0	0	0	0	0	0	0	0	0	0	0
1651	0.72	1	0	38	50	16030	0	2	0	30	30	0	0	0	0	1095	0	0	8	1	0	0	0	0	0	0	0	0	0	0	2	0	0	1	30	0	1	0	0	0	0	0	0	0	0	0	0	0	0
1652	1.14	1	0	28	50	16030	3	1	0	20		0	0	0	0	1095	0	0	3	0	0	0	0	0	0	0	0	0	0	0	2	0	0	0	20	0	0	0	0	0	0	0	0	0	0	0	0	0	0
1653	2.79	1	0	55	40	13070	1	2	0	57	47	0	0	0	0	1095	0	0	9	1	0	0	0	0	0	1	0	0	0	0	2	1	0	1	47	0	1	0	0	0	0	0	0	0	0	0	0	0	0
1654	5.24	1	0	50	62	13990	2	1	2	34	24	1	0	1	0	1095	0	0	7	0	0	0	0	0	0	0	0	0	0	0	2	0	0	0	24	0	0	0	0	0	0	0	0	0	0	0	0	0	0
1655	0.83	1	0	91	0	19010	2	1	0	26		0	0	0	1	78	0	0	2	0	0	0	0	0	0	0	0	0	0	0	2	0	0	0	20	0	0	0	0	1	0	0	0	0	0	0	0	0	0
1656	2.19	1	0	50	50	16030	1	2	3	78	65	0	1	1	0	1095	0	0	11	1	0	0	0	0	0	0	0	0	0	0	2	0	0	1	65	1	1	0	0	0	0	0	0	0	0	0	0	0	0
1657	1.5	1	0	61	50	16030	0	1	0	28	13	0	0	0	0	1095	0	0	4	0	0	1	0	0	0	0	1	0	0	0	2	2	0	0	13	0	0	0	0	0	0	0	0	0	0	0	0	0	1
1658	0.57	1	0	20	51	16020	0	1	0	20	11	0	0	0	0	1095	0	0	1	0	0	0	0	0	0	0	0	0	0	1	2	1	0	0	11	0	0	0	0	0	0	0	0	0	0	0	1	0	0
1659	0.64	1	0	23	50	16030	0	1	3	8		0	0	1	0	1095	0	0	0	0	0	0	0	0	0	0	0	0	0	0	2	0	0	0	20	0	0	0	0	0	0	0	0	0	0	0	0	0	0
1660	0.51	1	0	74	52	12050	1	2	2	40	15	0	0	1	0	1095	0	0	1	0	0	1	0	0	0	0	0	0	0	1	1	2	0	0	15	0	0	0	0	0	1	0	0	0	1	0	1	0	1
1661	0.63	1	0	18	50	16030	0	1	0	28	28	0	0	0	0	1095	0	0	4	0	0	0	0	0	0	0	0	0	0	0	2	0	0	0	28	0	0	0	0	0	0	0	0	0	0	0	0	0	0
1662	11.27	1	0	58	16	11060	0	1	0	30	14	1	0	0	0	1095	0	0	10	1	0	0	0	0	0	0	0	0	0	0	2	0	0	1	14	0	0	0	0	0	0	0	0	0	1	0	0	0	0
1663	3.06	1	0	35	16	11060	0	1	0	13	13	1	0	0	0	1095	0	0	2	0	0	1	0	0	0	0	0	0	0	0	1	1	0	0	13	0	0	0	0	0	0	0	0	0	1	0	0	0	1
1664	0.74	1	0	62	40	13070	1	2	0	54	42	0	0	0	1	35	0	0	8	1	0	0	0	0	0	0	0	0	0	0	2	0	0	1	42	0	0	0	0	0	0	0	0	0	0	0	0	0	0
1665	0.55	1	0	78	0	19010	2	2	0	38		0	0	0	0	1095	0	0	1	0	0	1	0	0	0	0	0	0	0	0	2	1	0	0	20	0	0	0	0	0	0	0	0	0	0	0	0	0	1
1666	4.17	1	0	64	16	11060	1	1	2	20		1	0	1	0	1095	0	0	5	0	0	1	1	0	0	0	0	0	0	1	1	3	0	0	20	0	0	0	0	0	1	0	0	0	1	0	1	0	1
1667	1.78	1	0	72	16	11060	2	1	0	27	6	1	0	0	0	1095	0	0	2	0	0	0	0	0	0	0	0	0	0	0	2	0	0	0	6	0	0	0	0	0	0	0	0	0	0	0	0	0	0
1668	3.04	0	1	65	81	22060	0	1	0	32	17	0	0	0	0	1095	0	0	3	0	0	1	0	0	0	0	0	0	1	0	3	2	0	0	17	0	0	0	0	0	1	0	0	0	0	1	0	0	1
1669	3.82	1	0	26	22	10040	3	1	3	28	25	1	0	1	1	46	0	0	8	1	0	0	0	1	0	0	0	0	0	0	1	1	0	1	25	0	1	0	0	0	0	0	0	0	1	0	0	0	0
1670	0.49	1	0	58	50	16030	1	1	0	21		0	0	0	0	1095	0	0	1	0	0	0	0	0	0	0	0	0	0	0	2	0	0	0	20	0	0	0	0	0	0	0	0	0	0	0	0	0	0
1671	1.46	1	0	46	52	12030	1	1	0	29	22	1	0	0	1	662	0	0	9	0	0	1	0	0	0	1	0	0	0	1	2	3	0	0	22	0	0	0	0	0	0	0	0	0	0	0	1	0	1
1672	1.82	1	0	42	50	16030	0	1	0	13	6	0	0	0	0	1095	0	0	3	0	0	0	0	0	0	0	0	0	0	0	2	0	0	0	6	0	0	0	0	0	0	0	0	0	0	0	0	0	0
1673	3	1	0	29	16	11060	0	2	2	20	11	1	0	1	0	1095	0	0	8	0	0	0	0	0	0	0	0	0	0	0	2	0	0	0	11	0	1	0	0	0	0	0	0	0	0	0	0	0	0
1674	5.05	1	0	82	16	11060	2	2	0	39	15	1	0	0	0	1095	0	0	4	0	1	1	0	1	0	0	0	0	0	0	1	3	0	0	15	0	0	0	0	0	0	0	0	0	1	0	0	1	1
1675	4.93	1	0	51	16	11060	0	1	1	43	36	1	0	1	0	1095	0	0	10	1	0	0	0	0	0	0	0	0	0	0	2	0	0	1	36	0	0	0	0	0	0	0	0	0	0	0	0	0	0
1676	1.25	1	0	41	50	16030	1	1	1	15		0	0	1	0	1095	0	0	1	0	0	0	0	0	0	0	0	0	0	0	2	0	0	0	20	0	0	0	0	0	0	0	0	0	0	0	0	0	0
1677	0.36	0	0	39	50	16030	0	1	0	13		0	0	0	0	1095	0	0	1	0	0	1	0	0	0	0	0	0	0	0	2	1	0	0	20	0	0	0	0	0	0	0	0	0	0	0	0	0	1
1678	0.81	1	0	57	52	12050	1	1	0	22		0	0	0	1	335	0	0	3	0	0	1	1	0	0	0	0	0	1	1	2	4	0	0	20	0	0	0	0	0	1	0	0	0	1	1	1	0	1
1679	0.59	1	0	78	60	16990	2	2	0	29	13	0	0	0	0	1095	0	0	6	1	0	1	0	1	0		1	0	0	1	1	4	0	1	13	0	0	0	0	0	1	0	0	0	1	0	1	0	1
1680	0.92	1	0	64	31	15010	1	1	0	26	14	0	0	0	0	1095	0	0	1	0	0	0	0	0	0	0	0	0	0	0	2	0	0	0	14	0	0	0	0	0	0	0	0	0	0	0	0	0	0
1681	0.95	1	0	48	16	11060	2	1	0	28	18	1	0	0	0	1095	0	0	3	0	0	1	0	0	0	0	0	0	0	0	2	1	0	0	18	0	1	0	0	0	0	0	0	0	1	0	0	0	1
1682	0.28	1	0	37	50	16030	1	2	0	18	18	0	0	0	0	1095	0	0	3	0	0	0	0	0	0	0	0	0	0	0	2	0	0	0	18	0	0	0	0	0	0	0	0	0	0	0	0	0	0
1683	0.85	1	0	64	41	13010	1	1	0	27	15	0	0	0	0	1095	0	0	5	0	0	1	0	0	0	0	0	0	0	1	2	2	0	0	15	0	0	0	0	0	1	0	0	0	1	0	1	0	1
1684	0.9	1	0	70	40	13070	2	1	0	54		0	0	0	0	1095	0	0	4	0	0	0	0	0	0	0	0	0	0	0	2	0	0	0	20	0	0	0	0	0	0	0	0	0	0	0	0	0	0
1685	1.88	1	1	94	83	22010	2	1	0	51	30	0	0	0	1	76	0	0	5	1	1	1	0	0	0	0	0	0	1	0	3	3	0	1	30	0	0	0	0	0	0	0	0	0	1	1	0	1	1
1686	5.78	1	1	73	83	22010	1	1	1	44	23	1	0	1	1	1043	0	0	7	1	0	1	0	0	0	0	0	0	0	1	3	2	0	1	23	0	0	0	0	0	0	0	0	0	1	0	1	0	1
1687	1.73	1	1	97	83	22010	3	1	1	67	43	1	0	1	1	43	0	0	9	1	0	1	0	0	0	0	0	0	1	0	1	2	0	1	43	0	0	0	0	0	0	0	0	0	0	1	0	0	1
1688	0.77	1	0	62	40	13070	2	1	0	22		0	0	0	0	1095	0	0	0	0	0	1	0	0	0	0	0	0	0	1	2	2	0	0	20	0	0	0	0	0	0	0	0	0	1	0	1	0	1
1689	0.42	1	0	61	11	11070	1	2	0	24	8	0	0	0	0	1095	0	0	2	0	1	0	0	0	0	0	0	0	0	0	2	1	0	0	8	0	0	0	0	0	0	0	0	0	0	0	0	1	0
1690	5.95	1	0	60	50	16030	0	1	3	83	45	0	1	1	0	1095	0	0	15	1	0	1	0	0	0	0	0	0	0	0	2	1	0	1	45	0	0	0	0	0	0	0	0	0	0	0	0	0	1
1691	0.97	1	0	51	50	16030	1	2	0	30	23	0	0	0	0	1095	0	0	1	0	0	0	0	0	0	0	0	0	1	0	2	1	0	0	23	0	0	0	0	0	0	0	0	0	0	1	0	0	0
1692	3.2	1	0	80	64	12990	1	2	2	55	25	1	0	1	0	1095	0	0	8	1	0	0	0	0	0	0	0	0	1	0	2	1	0	1	25	0	1	0	0	0	0	0	0	0	1	1	0	0	0
1693	0.88	1	0	33	40	13070	0	1	0	8		0	0	0	0	1095	0	0	3	0	0	0	0	0	0	1	0	0	0	0	2	1	0	0	20	0	0	0	0	0	0	0	0	0	0	0	0	0	0
1694	1.09	1	0	46	50	16030	0	2	0	20	13	0	0	0	0	1095	0	0	1	0	0	0	0	0	0	0	0	0	0	0	2	0	0	0	13	0	1	0	0	0	0	0	0	0	0	0	0	0	0
1695	0.55	1	0	28	50	16030	1	1	0	13	13	0	0	0	0	1095	0	0	3	0	0	0	0	0	0	1	0	0	0	0	2	1	0	0	13	0	0	0	0	0	0	0	0	0	0	0	0	0	0
1696	1	1	0	60	40	13070	0	1	0	36	24	0	0	0	0	1095	0	0	5	0	0	0	0	0	0	0	0	0	0	0	2	0	0	0	24	0	0	0	0	0	0	0	0	0	0	0	0	0	0
1697	5.53	1	0	57	22	10040	1	1	0	46	39	0	0	0	0	1095	0	0	8	1	0	0	0	1	0	0	0	0	0	0	4	1	0	1	39	0	1	0	0	0	0	0	0	0	1	0	0	0	0
1698	0.78	1	0	78	61	11990	2	1	0	30	8	0	0	0	0	1095	0	0	3	0	0	0	0	0	1	0	0	0	0	1	1	2	0	0	8	0	0	0	0	0	1	0	0	0	1	0	1	0	0
1699	0.61	1	0	39	50	16030	0	2	0	8	8	0	0	0	0	1095	0	0	1	0	0	0	0	0	0	0	0	0	0	0	2	0	0	0	8	0	0	0	0	0	0	0	0	0	0	0	0	0	0
1700	3.08	1	0	67	16	11060	2	1	0	33	15	1	0	0	1	363	0	0	7	1	0	0	0	0	0	0	0	0	0	0	2	0	0	0	15	0	0	0	0	0	0	0	0	0	0	0	0	0	0
1701	6.07	1	0	78	64	12990	1	1	1	33	11	1	0	1	0	1095	0	0	8	1	0	1	0	0	0	0	0	0	0	1	2	2	0	1	11	0	1	0	0	1	1	0	0	0	0	0	1	0	1
1702	2.83	1	0	45	25	14010	0	1	0	30	11	1	0	0	0	1095	0	0	2	0	0	1	0	0	0	0	0	0	0	1	2	2	0	0	11	0	0	0	0	1	0	0	0	0	0	0	1	0	1
1703	0.6	1	0	20	31	15010	0	1	0	16	16	0	0	0	0	1095	0	0	2	0	0	0	0	0	0	1	0	0	0	0	2	1	0	0	16	0	0	0	0	0	0	1	0	0	0	0	0	0	0
1704	5.35	1	0	68	16	11060	3	1	3	60	42	1	0	1	0	1095	0	0	16	1	0	1	0	1	0	0	0	0	0	0	1	2	0	1	42	0	1	0	0	0	1	0	0	0	1	0	0	0	1
1705	1.22	1	0	62	40	13070	1	1	0	60	42	1	0	0	0	1095	0	0	5	0	0	0	0	0	0	0	0	0	0	0	2	0	0	0	42	0	0	0	0	0	0	0	0	0	0	0	0	0	0
1706	2.75	1	0	55	52	12030	1	1	2	28	18	0	0	1	0	1095	0	0	5	0	0	0		0	0	1	0	0	0	1	2	2	0	0	18	0	0	0	0	0	0	0	0	0	0	0	1	0	0
1707	1.01	1	0	60	60	16990	0	2	0	43	31	0	0	0	0	1095	0	0	8	0	0	0	0	0	0	0	0	0	0	0	2	0	0	0	31	0	0	0	0	0	0	0	0	0	0	0	0	0	0
1708	1.12	1	0	77	41	13010	1	1	0	24	8	0	0	0	1	995	0	0	3	0	0	1	0		1	0	0	0	0	0	2	2	0	0	8	0	0	0	0	0	1	0	0	0	1	0	0	0	1
1709	1.87	1	0	89	24	10070	2	2	3	35	8	0	0	1	1	110	0	0	5	0	0	1	1		1	0	0	0	0	0	4	3	0	0	8	0	1	0	0	0	0	0	0	0	1	0	0	0	1
1710	0.4	1	0	28	30	15020	2	1	0	13	10	0	0	0	0	1095	0	0	1	0	0	0	0	0	0	0	0	0	0	0	2	0	0	0	10	0	0	0	0	0	0	0	0	0	0	0	0	0	0
1711	0.68	1	0	28	40	13070	0	1	0	43	43	0	0	0	0	1095	0	0	4	0	0	0	0	0	0	1	0	0	0	0	2	1	0	0	43	0	0	0	0	0	0	0	0	0	0	0	0	0	0
1712	2.13	1	0	80	16	11060	2	1	0	44	20	1	0	0	1	132	0	0	3	1	0	1	0	0	0	0	0	0	1	0	2	2	0	0	20	0	0	0	0	0	1	0	0	0	1	1	0	0	1
1713	2.47	1	0	74	16	11060	1	1	0	31	16	1	0	0	1	532	0	0	6	0	0	1	0	1	0	0	0	0	0	1	1	3	0	0	16	0	0	0	0	0	1	0	0	0	1	0	1	0	1
1714	2.31	1	0	78	64	12990	1	2	0	33	11	0	0	0	0	1095	0	0	2	0	0	1	0	1	1	0	0	0	0	1	4	4	0	0	11	0	0	0	0	0	0	0	0	0	1	0	1	0	1
1715	1.04	1	0	85	0	19010	0	2	1	37	13	0	0	1	1	358	0	0	3	0	0	1	0	1	0	0	0	0	0	0	1	2	0	0	13	0	0	0	0	0	0	0	0	0	0	0	0	0	1
1716	8.05	1	0	61	16	11060	1	2	0	78	51	1	0	0	0	1095	0	0	12	1	0	0	0	0	0	0	0	0	0	0	2	0	0	1	51	0	1	0	0	0	0	0	0	0	0	0	0	0	0
1717	4.49	1	0	62	30	15020	1	1	2	52	28	0	0	1	0	1095	0	0	7	0	0	0	0	0	0	0	0	0	0	0	2	0	0	0	28	0	0	0	0	0	0	0	1	0	0	0	0	0	0
1718	5.72	1	0	80	41	13010	0	1	1	32	14	0	0	1	0	1095	0	0	5	1	0	0	0	0	0	0	0	0	0	0	2	0	0	1	14	0	0	0	0	0	0	0	0	0	0	0	0	0	0
1719	4.73	1	0	54	40	13070	0	1	3	48	38	1	0	1	0	1095	0	0	14	1	0	0	0	0	0	0	0	0	0	0	2	0	0	1	38	0	1	0	0	0	0	0	1	0	0	0	0	0	0
1720	3.98	1	0	65	26	10020	0	1	0	47	35	1	0	0	0	1095	0	0	8	1	0	0	0	0	0	0	0	0	0	0	5	0	0	1	35	0	0	0	0	0	0	1	0	0	0	0	0	0	0
1721	7.7	1	1	73	84	25010	0	1	1	39	24	1	0	1	1	809	0	0	10	1	0	1	0	0	1	0	0	0	0	0	3	2	0	1	24	1	0	0	0	0	0	0	0	0	0	0	0	0	1
1722	5.75	1	1	20	94	22020	0	1	0	38	35	1	0	0	0	1095	0	0	8	1	0	0	0	0	0	0	0	0	0	0	3	0	0	1	35	1	0	0	0	0	0	1	0	0	0	0	0	0	0
1723	2.44	1	0	71	25	14010	0	1	0	27	12	1	0	0	0	1095	0	0	3	0	0	1	0	0	0	0	0	0	0	0	1	1	0	0	12	0	0	0	0	1	0	0	0	0	0	0	0	0	1
1724	1.06	1	1	28	90	26990	0	2	0	15	15	0	0	0	0	1095	0	0	3	0	0		0	0	0	0	0	0	0	1	3	1	0	0	15	1	1	0	0	0	0	0	0	1	0	0	1	0	0
1725	1.33	1	0	45	50	16030	0	2	0	34	24	0	0	0	0	1095	0	0	4	0	0	0	0	0	0	0	0	0	0	0	2	0	0	0	24	0	0	0	0	1	0	0	0	0	0	0	0	0	0
1726	15.07	1	1	80	71	20040	1	1	3	56	26	1	1	1	0	1095	0	0	11	1	0	0	0	0	0	0	0	0	0	0	3	0	0	1	26	1	1	0	0	0	0	1	0	1	1	0	0	0	0
1727	5.01	1	1	48	83	22010	0	1	1	42	26	1	0	1	0	1095	0	0	10	1	0	0	0	0	0	0	0	0	0	0	3	0	0	1	26	1	1	0	0	0	0	1	0	0	0	0	0	0	0
1728	13.55	1	0	66	40	13070	1	1	1	57	45	0	0	1	0	1095	0	0	9	1	1	1	1	0	0	0	0	0	0	0	2	3	0	1	45	0	0	0	0	0	0	0	0	0	1	0	0	1	1
1729	0.74	1	0	61	25	14010	0	2	0	52	40	0	0	0	0	1095	0	0	9	1	0	0	0	0	0	0	0	0	0	0	2	0	0	1	40	0	0	0	0	0	0	1	0	0	0	0	0	0	0
1730	1.47	1	0	61	52	12050	1	1	0	40	24	1	0	0	0	1095	0	0	8	1		0	0	0	0		0	0	0	0	2	0	0	1	24	0	1	0	0	0	0	0	0	0	0	0	0	0	0
1731	7.26	1	1	80	90	25990	1	1	3	52	18	1	0	1	0	1095	0	0	9	1	0	1	0	0	0	0	1	0	0	0	3	2	0	1	18	1	1	0	0	0	0	0	0	0	1	0	0	0	1
1732	6.3	1	0	21	31	15010	0	1	0	14	14	0	0	0	0	1095	0	0	8	1	0	0	0	0	0	0	0	0	0	0	2	0	0	1	14	0	0	0	0	0	0	1	0	0	0	0	0	0	0
1733	10.62	1	0	35	64	12010	0	2	3	55	38	1	1	1	0	1095	0	0	20	1	0	0	0	0	0	0	0	0	0	0	2	0	0	1	38	0	1	0	1	1	0	0	0	0	0	0	0	0	0
1734	0.39	1	1	33	90	26990	1	2	0	12	12	0	0	0	0	1095	0	0	0	0	0	0	0	0	0	0	0	0	0	0	3	0	0	0	12	0	0	0	0	0	0	0	0	0	0	0	0	0	0
1735	0.46	1	0	66	40	13070	0	2	0	31	19	0	0	0	0	1095	0	0	6	1	0	1	0	0	0	0	0	0	0	0	2	1	0	1	19	0	0	0	0	0	0	0	0	0	0	0	0	0	1
1736	8.67	1	0	63	62	13990	2	1	1	34	22	1	0	1	0	1095	0	0	8	1	0	0	0	0	0	0	0	0	0	0	4	0	0	1	22	0	0	0	0	0	0	0	1	0	0	0	0	0	0
1737	0.24	1	0	50	21	10060	0	2	0	21	14	0	0	0	0	1095	0	0	2	0	1	0	0	0	0	1	0	0	0	0	5	2	0	0	14	0	1	0	0	0	0	1	0	0	0	0	0	1	0
1738	1.63	1	0	56	60	18010	0	2	3	35	12	0	1	1	0	1095	0	0	6	1	0	1	0	0	0	0	0	1	0	1	2	3	0	1	12	1	1	0	0	0	0	0	0	0	1	0	1	0	1
1739	5.79	1	0	68	26	10020	1	1	1	69	54	1	0	1	1	579	0	0	10	1	0	1			0	0	1	0	0	0	2	2	0	1	54	0	0	0	0	0	1	0	0	0	0	0	0	0	1
1740	0.79	1	0	58	50	16030	1	2	0	13	6	0	0	0	0	1095	0	0	0	0	0	0	0	0	0	0	0	0	0	1	2	1	0	0	6	0	0	0	0	0	0	0	0	0	0	0	1	0	0
1741	1.67	1	0	73	60	18010	0	2	3	46	12	0	1	1	0	1095	0	0	9	1	0	1	0	1	0	0	0		0	1	2	3	0	1	12	0	0	0	0	0	1	0	0	0	1	0	1	0	1
1742	2.92	1	0	80	27	10010	0	1	0	50	15	1	0	0	0	1095	0	0	10	1	0	1	0	0	0	0	0	0	0	0	4	1	0	1	15	0	0	0	0	0	1	0	0	0	1	0	0	0	1
1743	6.4	1	0	64	60	18010	0	1	3	50		1	1	1	1	101	0	0	8	1	0		0			0		1	0	0	2	1	0	1	20	0	1	0	0	0	1	0	0	0	1	0	0	0	0
1744	1.04	1	0	63	22	10040	0	1	0	52	40	0	0	0	0	1095	0	0	8	1	0	1							0		4	1	0	1	40	0	1	1	0	0	1	1	0	0	0	0	0	0	1
1745	5.84	1	0	66	40	13070	3	2	0	57	45	0	0	0	0	1095	0	0	9	1	0			0				0	0	0	2	0	0	1	45	0	0	0	0	0	0	0	0	0	0	0	0	0	0
1746	8.48	1	0	83	61	11090	1	2	1	61	37	0	0	1	1	139	0	0	12	1						0	0	1	0	0	1	1	0	1	37	0	1	0	0	0	1	0	0	0	0	0	0	0	0
1747	1.01	1	0	65	60	18010	0	1	3	41	10	0	1	1	0	1095	0	0	5	0	0	0	0	0	0	0	0	0	0	0	2	0	0	0	10	0	0	0	0	1	0	0	0	0	0	0	0	0	0
1748	3.04	1	0	72	26	10020	0	1	1	63	45	0	0	1	0	1095	0	0	13	1	0	0	0	0	0	0	0	0	0	0	2	0	0	1	45	0	1	1	0	0	0	0	0	0	0	0	0	0	0
1749	5.35	1	1	81	94	22070	0	1	1	46	28	0	0	1	0	1095	0	0	7	1	0	1		0	0	0	0	0	0	0	4	1	0	1	28	0	0	0	0	0	0	0	0	0	1	0	0	0	1
1750	4.98	1	1	42	730	24020	0	1	3	39	23	1	0	1	0	1095	0	0	10	1	0	0	0	0	0	0	0	0	0	1	4	1	0	1	23	1	0	0	0	0	0	1	0	0	0	0	1	0	0
1751	11.95	1	0	72	13	11040	1	1	0	66	51	1	0	0	1	239	0	0	10	1	0	0	0	0	0	0	0	0	0	0	1	0	0	1	51	0	0	0	0	0	0	0	0	0	0	0	0	0	0
1752	1.54	1	1	27	90	26990	0	2	0	10	10	0	0	0	0	1095	0	0	2	0	0	0	0	0	0	0	0	0	0	0	3	0	0	0	10	1	0	0	0	0	0	0	0	0	0	0	0	0	0
1753	0.99	1	1	85	91	21990	0	1	1	28	10	1	0	1	0	1095	0	0	2	0	0	1	0	0	1	0	0	0	0	1	3	3	0	0	10	1	1	0	0	0	0	0	0	0	1	0	1	0	1
1754	3.68	1	1	60	83	22010	0	1	2	42	27	1	0	1	1	963	0	0	9	1	0	1	0	0	0	0	0	0	0	0	3	1	0	1	27	1	0	0	0	1	0	1	0	0	0	0	0	0	1
1755	21.25	1	0	62	64	12040	1	1	3	53	26	0	1	1	0	1095	0	0	15	1	0	1	0	0	1	0	0	0	0	0	4	2	0	1	26	0	0	0	0	0	0	0	0	0	1	0	0	0	1
1756	10.35	1	1	69	83	22010	0	2	3	35	17	1	0	1	1	37	0	0	9	1	1	0	0	0	0	0	0	0	0	0	3	1	0	1	17	1	1	0	0	0	0	0	0	0	0	0	0	1	0
1757	4.01	1	0	78	22	10040	0	2	0	37	21	0	0	0	1	983	0	0	10	1	0	1	0	0	0	0	0	0	0	0	2	1	0	1	21	0	0	0	0	0	0	0	0	0	0	0	0	0	1
1758	2.71	1	1	85	90	27990	2	2	1	44	23	1	0	1	1	146	0	0	5	1	0	1	1	0	0	0	0	0	0	0	3	2	0	1	23	0	0	0	0	0	1	0	0	0	0	0	0	0	1
1759	0.88	1	0	74	40	13070	2	2	0	29	14	0	0	0	0	1095	0	0	8	1	0	0	1	0	1	0	0	0	0	0	2	2	0	1	14	0	0	0	0	0	0	1	0	0	1	0	0	0	0
1760	0.7	1	0	63	26	10020	0	1	0	22		0	0	0	0	1095	0	0	3	1	0	1	0	0	0	0	0	0	0	0	2	1	0	1	20	0	0	0	0	1	1	0	0	0	0	0	0	0	1
1761	2.96	1	0	55	26	10020	0	1	0	55	48	0	0	0	0	1095	0	0	11	1	0	1	0		0	0	0	0	0	0	2	1	0	1	48	0	0	0	0	0	1	0	0	0	0	0	0	0	1
1762	6.8	1	0	70	31	15010	0	1	0	39	24	0	0	0	0	1095	0	0	8	1	0	1	0	0	0	0	0	0	0	0	4	1	0	1	24	0	0	0	0	0	0	0	0	0	1	0	0	0	1
1763	3.01	1	0	81	26	10020	2	2	0	50	32	0	0	0	0	1095	0	0	8	1	0	1		0	0	0	0	0	0	1	2	2	0	1	32	0	0	0	0	0	1	0	0	0	1	0	1	0	1
1764	1.56	1	0	23	50	16030	0	1	2	55	43	0	0	1	0	1095	0	0	12	1	0	0	0	0		0	0	0	0	0	2	0	0	1	43	0	1	0	0	0	0	0	0	0	0	0	0	0	0
1765	4.63	1	0	62	11	11070	2	2	0	27	15	1	0	0	1	48	0	0	5	1	0	0	0	0	0	0	1	0	0	0	1	1	0	1	15	0	0	0	0	1	0	0	0	0	0	0	0	0	0
1766	2.52	1	1	69	83	22010	1	1	1	42	24	1	0	1	0	1095	0	0	8	1		0	0	0	0			0	0	0	3	0	0	1	24	1	1	0	1	0	0	0	0	0	0	0	0	0	0
1767	3.78	1	1	76	740	20030	1	1	1	39	17	0	0	1	0	1095	0	0	10	1			1	1	0	0	0	0	0	0	3	2	0	1	17	1	1	0	0	0	0	0	0	1	1	0	0	0	0
1768	0.55	1	0	56	64	12040	0	2	0	13		0	0	0	0	1095	0	0	0	0	0	1	0	0	0	0	0	0	0	0	1	1	0	0	20	0	0	0	0	0	0	0	0	0	0	0	0	0	1
1769	2.91	1	0	79	31	15010	1	1	0	56	40	0	0	0	1	932	0	0	9	1	0	1	0	0	0	0	0	0	0	1	4	2	0	1	40	0	0	0	0	0	1	0	0	0	0	0	1	0	1
1770	2.26	1	0	63	52	12050	0	1	0	31	13	0	0	0	0	1095	0	0	5	1	0	1	0	0	0	0	0	0	0	0	1	1	0	0	13	0	1	0	0	1	1	0	0	0	0	0	0	0	1
1771	1.75	1	0	40	61	11990	3	1	0	23	16	1	0	0	0	1095	0	0	8	1	1	0	0	0	0	1	0	0	0	0	2	2	0	1	16	0	1	0	1	0	0	0	0	0	1	0	0	1	0
1772	12.7	1	0	72	31	15010	0	1	0	62	44	0	0	0	0	1095	0	0	10	1	0	0	0	0	1		0	0	0	1	2	2	0	1	44	0	0	0	0	0	0	1	0	0	0	0	1	0	0
1773	9.28	1	0	84	61	11990	0	1	0	35	11	0	0	0	1	284	0	0	7	1	0	0		1	0	0	0	0	0	1	3	2	0	1	11	1	0	0	0	0	0	0	0	0	0	0	1	0	0
1774	3.87	1	0	68	62	13990	1	2	0	44	32	0	0	0	0	1095	0	0	7	1	0	1	0	0	0	0	0	0	0	1	1	2	0	1	32	0	0	0	0	1	1	1	0	0	0	0	1	0	1
1775	9.87	1	0	52	14	11020	2	1	1	43	30	1	0	1	1	61	0	0	9	1	0	1	0	0	0	0	0	0	0	0	1	1	0	1	30	0	0	0	0	0	0	0	0	0	0	0	0	0	1
1776	0.92	1	0	18	31	15010	0	1	0	13	13	0	0	0	0	1095	0	0	1	0	0	0	0	0	0	0	0	0	0	0	2	0	0	0	13	0	0	0	0	0	0	1	0	0	0	0	0	0	0
1777	0.66	1	0	67	61	11990	0	1	0	25	13	0	0	0	0	1095	0	0	2	0	0	0	0	0	0	0	0	0	0	0	1	0	0	0	13	0	0	0	0	0	1	0	0	0	1	0	0	0	0
1778	0.51	1	1	28	90	26990	0	2	2	20	17	0	0	1	0	1095	0	0	7	0	0	0	0	0	0	0	0	0	0	0	3	0	0	0	17	0	0	0	0	0	0	0	0	0	0	0	0	0	0
1779	3.23	1	0	64	11	11070	0	1	0	37	19	0	0	0	0	1095	0	0	7	1	0	1	1	0	0	0	0	0	0	0	1	2	0	1	19	0	0	0	0	0	1	1	0	0	1	0	0	0	1
1780	2.25	1	0	32	50	16030	0	1	3	31	25	1	0	1	0	1095	0	0	10	1	0	1	0	0	0	0	0	0	0	0	2	1	0	1	25	0	1	0	0	0	1	0	0	0	0	0	0	0	1
1781	0.78	1	0	43	63	10990	0	2	3	42	15	0	1	1	0	1095	0	0	5	0	0	1	0	0	0	0	0	0	0	0	2	1	0	0	15	0	0	0	0	0	0	0	0	0	0	0	0	0	1
1782	6	1	0	63	60	18010	0	1	3	50	22	1	1	1	0	1095	0	0	12	1	0	1	0	0	0	0	0	0	0	1	2	2	0	1	22	0	0	0	0	0	1	0	0	0	1	0	1	0	1
1783	8.9	1	0	70	61	11990	0	1	0	44	29	0	0	0	0	1095	0	0	7	1	0	1	0	0	0	0	0	0	0	0	2	1	0	1	29	0	0	0	0	0	1	0	0	0	1	0	0	0	1
1784	12.77	1	0	81	60	18010	1	2	3	42	8	1	1	1	1	40	0	0	9	1	1	1	1	0	0	0	0	0	0	0	2	3	0	0	8	0	0	0	0	0	0	0	0	0	1	0	0	1	1
1785	1.35	1	1	57	83	22010	0	2	0	22	15	0	0	0	0	1095	0	0	6	1	0	0	0	0	0	0	0	0	0	0	3	0	0	1	15	1	0	0	0	0	0	1	0	0	0	0	0	0	0
1786	3.79	1	0	79	14	11020	0	1	0	37	21	1	0	0	0	1095	0	0	5	1	0	1	1	0	0	0	0	0	0	0	1	2	0	1	21	0	0	0	0	0	0	0	0	0	1	0	0	0	1
1787	4.34	1	1	79	83	22030	1	1	2	46	24	1	0	1	1	1025	0	0	12	1	0	1	1	1	0	0	1		0	0	3	4	0	1	24	1	1	0	0	1	1	0	0	0	1	0	0	0	1
1788	7.66	1	0	60	61	11990	1	2	0	45	30	1	0	0	0	1095	0	0	7	1	0	1	0	0	0	0	0	0	0	1	2	2	0	1	30	0	0	0	0	0	0	0	0	0	1	0	1	0	1
1789	6.8	1	0	49	40	13070	0	1	0	26	19	0	0	0	0	1095	0	0	7	1	0	1	0	0	0		0	0	0	1	2	2	0	1	19	0	0	0	0	0	0	0	0	0	0	0	1	0	1
1790	0.35	1	0	86	64	12990	2	2	0	31		0	0	0	0	1095	0	0	3	1	0	1	0	0	0	0	0	0	0	0	2	1	0	1	20	0	0	0	0	0	0	0	0	0	0	0	0	0	1
1791	1.64	1	0	81	16	11060	0	1	0	57	39	1	0	0	0	1095	0	0	8	1	0	1	0	0	0	0	0	0	0	0	1	1	0	1	39	0	0	0	0	0	0	0	1	0	1	0	0	0	1
1792	4.55	1	1	76	83	22010	0	2	1	44	16	1	0	1	0	1095	0	0	8	1	0	1	1	0	0	0	0	0	0	0	3	2	0	1	16	1	0	0	0	0	0	0	0	0	0	0	0	0	1
1793	2.74	1	0	66	11	11070	3	1	1	67	49	1	0	1	0	1095	0	0	11	1	1	0	0	0	0	0	0	0	0	0	2	1	0	1	49	0	0	0	0	0	0	0	0	0	0	0	0	1	0
1794	0.59	1	0	33	26	10020	0	1	2	14	14	0	0	1	0	1095	0	0	6	1	0	0	0	0	0	1	0	0	0	0	2	1	0	1	14	0	0	0	0	0	0	0	0	0	0	0	0	0	0
1795	3.47	1	1	81	91	21990	1	2	1	39	15	1	0	1	0	1095	0	0	6	1	1	1	1	1	1	0	0	0	0	0	3	5	0	1	15	1	0	0	0	0	0	0	0	0	1	0	0	1	1
1796	3.3	1	0	62	61	11990	2	1	2	44	23	1	0	1	0	1095	0	0	7	1	0	0	0	0	0	0	0	0	0	0	1	0	0	1	23	0	0	0	0	0	0	0	1	0	1	0	0	0	0
1797	15.07	1	0	74	16	11060	0	1	0	52	28	1	0	0	0	1095	0	0	9	1	0	1	0	0	0	0	0	0	0	1	2	2	0	1	28	0	0	0	0	0	0	1	0	0	0	0	1	0	1
1798	7.8	1	0	52	64	12040	0	1	3	45	15	0	1	1	0	1095	0	0	14	1	0	1	0	0	0	0	0	0	0	0	1	1	0	1	15	0	0	0	0	1	1	1	0	0	1	0	0	0	1
1799	1.17	1	0	49	50	16030	1	2	0	47	40	0	0	0	0	1095	0	0	10	1	0	0	0	0	0	0	0	0	0	0	2	0	0	1	40	0	0	0	0	0	0	0	0	0	0	0	0	0	0
1800	6.32	1	0	80	64	12040	1	1	0	42	21	0	0	0	0	1095	0	0	7	1	0	1	0	0	0	0	0	0	0	0	1	1	0	1	21	0	0	0	0	0	0	0	0	0	1	0	0	0	1
1801	0.49	1	0	22	50	16030	0	2	0	19	19	0	0	0	0	1095	0	0	1	0	0	0	0	0	0	0	0	0	0	0	2	0	0	0	19	0	0	0	0	0	0	0	0	0	0	0	0	0	0
1802	6.89	1	1	59	85	23020	1	1	0	33	26	1	0	0	0	1095	0	0	8	1	0	0	0	0	0	0	0	0	0	0	4	0	0	1	26	0	0	0	0	0	0	0	0	0	0	0	0	0	0
1803	4.81	1	0	41	16	11060	0	2	0	21	14	1	0	0	0	1095	0	0	4	1	0	0	0	0	0	0	0	0	0	0	1	0	0	1	14	0	0	0	0	0	0	0	0	0	0	0	0	0	0
1804	2.59	1	0	81	52	12050	1	1	1	64	40	0	0	1	1	431	0	0	13	1	0	1	1		0	0	1	1	0	0	1	4	0	1	40	1	0	0	0	0	0	0	0	0	1	0	0	0	1
1805	4.83	1	0	65	26	10020	0	1	0	57	45	1	0	0	0	1095	0	0	13	1	0	1	0	0	1			0	0	0	2	2	0	1	45	0	0	0	0	0	0	0	0	0	0	0	0	0	1
1806	3.9	1	1	55	80	22040	0	1	1	30	23	1	0	1	0	1095	0	0	8	1	0	1	0	1	0	0	0	0	0	1	3	3	0	1	23	1	1	0	0	0	0	1	0	0	1	0	1	0	1
1807	2.98	1	1	63	85	23020	0	1	0	28	16	0	0	0	0	1095	0	0	5	1				0	0		0	0	0	0	3	0	0	1	16	0	0	0	0	0	0	0	0	0	0	0	0	0	0
1808	1.64	1	0	63	40	13070	1	1	0	29	17	0	0	0	0	1095	0	0	4	0	0	0	0	0	0	0	0	0	0	0	2	0	0	0	17	0	0	0	0	0	0	0	0	0	0	0	0	0	0
1809	1.37	1	1	48	90	27990	1	2	0	34	27	0	0	0	0	1095	0	0	6	0	0	1	0	0	0	0	0	0	0	0	3	1	0	0	27	0	0	0	0	0	0	0	1	0	0	0	0	0	1
1810	0.5	1	0	43	40	13070	1	2	0	20	13	0	0	0	0	1095	0	0	7	0	0	0	0	0	0		0	0	0	0	1	0	0	0	13	0	0	0	0	0	0	0	0	0	1	0	0	0	0
1811	0.7	1	0	22	31	15010	0	1	0	10	10	0	0	0	0	1095	0	0	4	0	0	0	0	0	0	0	0	0	0	0	2	0	0	0	10	0	0	0	0	0	0	0	0	0	0	0	0	0	0
1812	6.09	1	0	57	41	13010	0	2	0	33	26	0	0	0	0	1095	0	0	6	0	0	1	0	0	0	0	0	0	0	0	4	1	0	0	26	0	0	0	0	0	1	0	0	0	1	0	0	0	1
1813	0.55	1	0	66	40	13070	0	2	0	30	18	1	0	0	0	1095	0	0	6	0	0	1	0	0	0	0	0	0	0	0	1	1	0	0	18	0	0	0	0	0	1	0	0	0	0	0	0	0	1
1814	17.11	1	0	43	25	14010	1	1	0	41	31	1	0	0	0	1095	0	0	5	0	0	0	0	0	0	0	0	0	0	0	1	0	0	0	31	0	0	0	0	0	0	0	0	0	1	0	0	0	0
1815	2.69	1	0	74	22	10040	1	1	1	48	24	0	0	1	0	1095	0	0	7	1	0	1	0	1	0	0	0	0	0	1	4	3	0	1	24	0	0	0	0	0	1	0	0	0	0	0	1	0	1
1816	1.31	1	0	37	52	12050	1	2	2	24	15	0	0	1	1	48	0	0	9	0	0	0	0	0	0	1	0	0	0	0	2	1	0	0	15	0	0	0	0	0	0	0	0	1	1	0	0	0	0
1817	0.72	1	0	32	50	16030	0	1	0	37	37	0	0	0	0	1095	0	0	9	1	0	0	0	0	0	0	0	0	0	0	2	0	0	1	37	0	0	0	0	0	0	0	0	0	0	0	0	0	0
1818	1.65	1	0	25	50	16030	1	2	0	61	55	0	0	0	0	1095	0	0	9	1	0	0	0	0	0	0	0	0	0	0	2	0	0	1	55	0	0	0	0	0	0	0	0	0	0	0	0	0	0
1819	0.79	1	0	19	0	19010	0	1	0	34	34	0	0	0	0	1095	0	0	6	0	0	0	0	0	0	0	0	0	0	0	2	0	0	0	34	0	0	0	0	0	0	0	0	0	0	0	0	0	0
1820	5	1	0	64	16	11060	0	1	0	42	24	1	0	0	0	1095	0	0	9	1	0	1	0	0	0	0	0	0	0	0	4	1	0	1	24	0	0	1	0	0	0	0	0	0	1	0	0	0	1
1821	1.68	1	1	65	94	22070	0	1	1	22	10	0	0	1	0	1095	0	0	6	1	0	0	0	0	0	0	0	0	0	0	3	0	0	1	10	1	0	0	0	1	0	1	0	0	0	0	0	0	0
1822	2.56	1	0	57	60	18010	1	1	3	43	24	1	1	1	0	1095	0	0	7	1	0	1	0	0	0	0	0	0	0	1	2	2	0	1	24	0	0	0	0	0	1	0	0	0	1	0	1	0	1
1823	0.96	1	1	22	730	24020	0	1	0	17	17	0	0	0	0	1095	0	0	3	0	0	0	0	0	0	0	0	0	0	0	3	0	0	0	17	1	1	0	0	0	0	1	0	1	0	0	0	0	0
1824	1.19	1	0	63	0	19010	1	1	0	28	16	0	0	0	0	1095	0	0	3	0	0	1	0	0	0	0	0	0	0	0	2	1	0	0	16	0	0	0	0	0	0	0	0	0	0	0	0	0	1
1825	0.26	1	0	68	31	15010	0	2	0	23	11	0	0	0	0	1095	0	0	3	0	0	1	0	0	0			0	0	0	2	1	0	0	11	0	0	0	0	0	0	1	0	0	0	0	0	0	1
1826	4.13	1	0	46	51	16020	0	2	2	69	47	0	0	1	0	1095	0	0	11	1	0	0	0	0	0	0	0	0	0	1	2	1	0	1	47	0	0	0	0	0	0	0	0	0	0	0	1	0	0
1827	1.71	1	1	77	94	22990	1	1	0	37	15	1	0	0	0	1095	0	0	7	1	0	1	0	1	0	0	0	0	0	0	3	2	0	0	15	1	0	0	0	0	0	1	0	0	1	0	0	0	1
1828	0.83	1	0	65	64	12990	1	1	0	23	8	0	0	0	0	1095	0	0	6	0	0	1	0	0	0	0	0	0	0	1	1	2	0	0	8	1	1	0	0	0	0	0	0	0	0	0	1	0	1
1829	5.23	1	0	65	64	12010	0	1	3	50	29	0	1	1	0	1095	0	0	12	1	0	0	0	0	0	0	0	0	0	0	2	0	0	1	29	0	1	0	1	0	0	0	0	0	0	0	0	0	0
1830	0.92	1	0	47	51	16020	0	2	0	27	11	0	0	0	0	1095	0	0	2	0	0	0	0	0	0	0	0	0	0	1	2	1	0	0	11	0	0	0	0	0	0	0	0	0	0	0	1	0	0
1831	3.95	1	0	96	64	12020	2	2	3	51	16	1	0	1	1	703	0	0	10	1	0	1	0	1	0	0	0	0	0	0	1	2	0	1	16	1	0	0	0	0	0	1	0	0	1	0	0	0	1
1832	3.11	1	0	51	26	10020	1	2	0	76	57	0	0	0	0	1095	0	0	12	1	0	0	0	1	0	0	0	0	0	0	2	1	0	1	57	0	1	1	0	0	1	0	0	0	1	0	0	0	0
1833	1.08	1	1	70	80	22040	1	2	0	27	12	0	0	0	1	175	0	0	5	0	0	1	0	0	0	0	0	0	0	0	3	1	0	0	12	1	0	0	0	0	1	0	0	1	1	0	0	0	1
1834	1.77	1	1	71	83	22030	3	1	0	42	27	0	0	0	0	1095	0	0	6	0	0	0	0	0	0	0	0	0	0	0	3	0	0	0	27	1	0	0	0	0	0	1	0	0	0	0	0	0	0
1835	4.72	1	0	77	26	10020	0	1	0	69	50	0	0	0	0	1095	0	0	10	0	0	0			0	0	0	0	0	0	2	0	0	0	50	0	0	1	0	0	0	0	0	0	0	0	0	0	0
1836	1.08	0	1	58	71	20040	1	1	0	32	25	0	0	0	0	1095	0	0	7	1	0	1	1	0	0	0	0	0	0	0	3	2	0	1	25	1	0	0	0	0	1	0	0	0	0	0	0	0	1
1837	12.23	1	0	48	52	12030	1	2	2	43	26	1	0	1	1	39	0	0	12	1	0	1	0	0	0	1	0	0	0	1	2	3	0	1	26	0	1	0	0	0	0	1	0	0	0	0	1	0	1
1838	3.74	1	1	59	83	22010	0	1	0	20	13	1	0	0	0	1095	0	0	6	1	0	1	0	0	0	0	0	0	0	1	3	2	0	1	13	1	1	0	0	0	0	0	0	0	0	0	1	0	1
1839	1.08	1	1	74	80	22040	0	1	0	49	22	0	0	0	0	1095	0	0	3	0	0	1	0	0	0	0	0	1	0	0	3	2	0	0	22	1	1	0	0	0	1	0	0	0	0	0	0	0	1
1840	7.88	1	0	68	31	15010	0	1	1	42	21	0	0	1	0	1095	0	0	5	0	0	0	0	0	0	0	0	0	0	0	5	0	0	0	21	0	0	0	0	0	0	0	0	0	1	0	0	0	0
1841	15.48	1	0	27	64	12040	0	1	0	33	24	1	0	0	0	1095	0	0	11	1	0	0	0	0	0	0	0	0	0	0	1	0	0	1	24	1	0	0	0	0	0	0	0	0	1	0	0	0	0
1842	2.69	1	0	56	60	16990	3	1	0	39	26	1	0	0	0	1095	0	0	5	0	0	0	0	0	0	0	0	0	0	0	1	0	0	0	26	1	0	0	0	0	0	0	0	0	0	0	0	0	0
1843	1.84	1	0	54	30	15020	0	1	0	18	11	0	0	0	0	1095	0	0	4	0	0	0	0	0	0	0	0	0	0	0	2	0	0	0	11	0	0	0	0	0	0	0	0	0	0	0	0	0	0
1844	2.96	1	0	54	51	16020	1	1	2	34	15	1	0	1	1	796	0	0	7	1	0	1	0	0	0	0	0	0	0	1	2	2	0	1	15	0	1	0	0	0	1	0	0	0	0	0	1	0	1
1845	7.08	1	0	53	14	11020	1	1	0	37	30	1	0	0	1	424	0	0	6	0	0	0	0	0	0	0	0	0	0	0	1	0	0	0	30	1	0	0	0	0	0	0	0	0	0	0	0	0	0
1846	2.3	1	0	21	30	15020	0	1	0	8	8	0	0	0	1	624	0	0	4	0	0	0	0	0	0	0	0	0	0	0	2	0	0	0	8	0	0	0	0	0	0	1	0	0	0	0	0	0	0
1847	1.03	1	1	59	80	22040	1	1	0	17	10	0	0	0	1	652	0	0	7	0	0	1	0	1	0	0	1	0	0	1	3	4	0	0	10	1	0	0	0	0	1	0	0	1	1	0	1	0	1
1848	1.09	0	1	71	71	20040	0	1	0	30	15	0	0	0	1	972	0	0	5	1	0	1	0	0	0	0	0	0	0	0	3	1	0	1	15	0	0	0	0	0	0	0	0	0	0	0	0	0	1
1849	3.27	1	0	69	22	10040	1	1	0	40	22	1	0	0	1	43	0	0	5	0	0	1	0	1	0	0	0	0	0	1	1	3	0	0	22	0	0	0	0	0	1	0	0	0	1	0	1	0	1
1850	0.97	1	1	36	82	26010	0	2	0	12	12	0	0	0	0	1095	0	0	4	0	0	0	0	0	0	0	0	0	0	0	3	0	0	0	12	1	0	0	0	0	0	0	0	1	0	0	0	0	0
1851	36.59	1	1	50	80	22040	2	1	1	62	49	1	0	1	1	54	0	0	11	1	0	0	0	0	0	0	0	0	0	0	3	0	0	1	49	1	1	0	0	0	0	0	0	0	0	0	0	0	0
1852	0.89	1	0	25	50	16030	0	1	0	8	8	0	0	0	0	1095	0	0	2	0	0	0	0	0	0	0	0	0	0	0	2	0	0	0	8	0	0	0	0	0	0	0	0	0	0	0	0	0	0
1853	18.56	1	1	69	76	24010	1	1	2	73	52	0	0	1	1	45	0	0	15	1	0	1	0	0	0	0	0	0	0	0	3	1	0	1	52	1	1	0	0	0	1	1	0	1	0	0	0	0	1
1854	1.42	1	1	94	83	22010	1	2	0	40	18	0	0	0	0	1095	0	0	2	0	0	1	0	0	0	0	0	1	0	0	3	2	0	0	18	1	1	0	0	0	1	1	0	0	0	0	0	0	1
1855	0.67	1	1	68	83	22010	1	1	0	31	15	0	0	0	0	1095	0	0	6	1	0	0	0	0	0	0	0	0	0	1	3	1	0	1	15	1	0	0	0	0	0	1	0	0	0	0	1	0	0
1856	6.89	1	0	37	25	14010	1	1	1	47	41	1	0	1	0	1095	0	0	12	1	0	0	0	0	0	0	0	0	1	0	2	1	0	1	41	1	1	0	0	0	0	0	0	0	0	1	0	0	0
1857	4.78	1	0	73	60	14020	0	1	3	59	31	1	1	1	1	697	0	0	14	1	0	0			0	0	0	1	0	0	2	1	1	1	31	1	1	0	0	0	0	0	0	0	1	0	0	0	0
1858	3.52	1	1	84	94	22020	1	2	1	49	22	1	0	1	0	1095	0	0	6	1	0	1	0	0	0	0	0	0	0	1	3	2	0	1	22	1	1	0	0	0	1	1	0	0	0	0	1	0	1
1859	4.5	1	0	45	26	10020	0	1	0	58	45	0	0	0	0	1095	0	0	10	1	0	0	0	0	0	0	0	0	0	0	2	0	0	1	45	0	0	0	0	1	0	0	0	0	0	0	0	0	0
1860	2.85	1	0	79	16	11060	2	2	0	41	22	1	0	0	1	51	0	0	5	0	0	1	1	0	0	0	1	0	0	0	1	3	0	0	22	0	0	0	0	0	0	0	0	0	1	0	0	0	1
1861	0.67	1	1	81	80	22040	2	2	0	33	15	0	0	0	0	1095	0	0	3	0	0	1	0	1	0	0	0	0	0	1	3	3	0	0	15	0	1	0	0	0	1	0	0	1	1	0	1	0	1
1862	3.13	1	0	65	31	15010	0	1	1	22	10	0	0	1	0	1095	0	0	4	0	0	0	0	1	0	0	1	0	0	0	1	2	0	0	10	0	0	0	0	0	0	0	0	0	1	0	0	0	0
1863	2.25	1	1	59	94	22070	1	2	0	25	12	0	0	0	0	1095	0	0	4	0	0	0	0	0	0	1	0	0	0	0	3	1	0	0	12	1	0	0	0	0	0	1	0	0	0	0	0	0	0
1864	3.72	1	0	70	26	10020	0	1	0	90	69	0	0	0	0	1095	0	0	13	1	0	0	0	0	0	0	0	0	1	0	2	1	0	1	69	0	0	0	0	0	0	0	0	0	0	1	0	0	0
1865	3.79	1	0	86	61	11990	1	1	1	75	48	0	0	1	0	1095	0	0	12	1	0	1	0	0	0	0	0	0	0	0	1	1	0	1	48	0	0	0	0	0	0	0	0	0	1	0	0	0	1
1866	2.59	1	1	80	83	22010	2	1	0	39	18	0	0	0	1	35	0	0	2	0	0	0	0	0	0	0	1	0	0	0	3	1	0	0	18	0	0	0	0	0	0	0	0	0	0	0	0	0	0
1867	0.63	1	1	35	730	24020	0	1	0	25	22	0	0	0	0	1095	0	0	4	0	0	0	0	0	0	0	0	0	0	0	3	0	0	0	22	1	1	0	0	0	0	1	0	0	0	0	0	0	0
1868	1.94	1	0	67	25	14010	0	2	1	51	27	1	0	1	0	1095	0	0	9	1	1	1		0	0	0	0	1	0	1	2	4	0	1	27	1	1	0	0	0	1	0	0	0	1	0	1	1	1
1869	4.08	1	0	62	16	11060	0	1	3	58	31	1	0	1	1	96	0	0	14	1	1	1	1	0	0	0	0	0	0	1	4	4	0	1	31	1	1	0	0	0	0	0	0	0	1	0	1	1	1
1870	2.73	1	0	71	40	13070	2	1	0	63	45	0	0	0	0	1095	0	0	8	0	0	1	0	0	0	0	0	0	0	0	2	1	0	0	45	0	0	0	0	0	1	0	0	0	0	0	0	0	1
1871	0.76	1	0	86	63	10050	1	2	0	37	13	0	0	0	0	1095	0	0	2	0	0	1	1	1	0	0	0	1	0	0	2	4	0	0	13	0	0	0	0	0	1	1	0	0	1	0	0	0	1
1872	41.7	1	0	60	25	14010	1	1	0	66	39	0	0	0	1	43	0	0	9	1	0	0	0	0	0	0	0	0	0	1	2	1	0	1	39	0	1	0	0	0	0	0	0	0	0	0	1	0	0
1873	1.35	1	0	76	60	16010	1	2	0	67	45	1	0	0	0	1095	0	0	7	0	0	0	0	1	0	0	0	0	0	0	1	1	0	0	45	0	1	0	0	0	0	1	0	0	0	0	0	0	0
1874	2.06	1	0	66	31	15010	0	1	0	35	23	0	0	0	0	1095	0	0	5	0	0	1	0	0	0	0	0	0	0	1	5	2	0	0	23	0	0	0	0	0	0	0	0	0	0	0	1	0	1
1875	39.22	1	0	57	64	12040	1	1	2	51	24	1	1	1	1	39	0	0	12	1	0	0	0	0	0	0	0	0	0	0	1	0	0	1	24	0	0	0	0	0	0	0	0	0	1	0	0	0	0
1876	1.94	1	0	64	60	16990	1	1	1	39	18	0	0	1	0	1095	0	0	3	0	1	1	1	0	0	0	0	0	0	0	2	3	0	0	18	0	0	0	0	0	1	0	1	0	0	0	0	1	1
1877	2.88	1	0	54	51	16020	0	1	3	62	29	0	1	1	1	888	0	0	10	1	0	1	0	0	0	0	0	0	0	1	2	2	0	1	29	0	1	0	0	0	0	0	0	0	0	0	1	0	1
1878	2.54	1	0	48	26	10020	0	2	0	55	45	0	0	0	0	1095	0	0	7	1	0	0	0	0	0	0	0	0	0	0	2	0	0	1	45	0	0	0	0	0	0	0	0	0	0	0	0	0	0
1879	10.69	1	1	61	730	24020	0	1	0	33	21	0	0	0	0	1095	0	0	7	0	0	0	0	0	0	0	0	0	0	0	3	0	0	0	21	1	1	0	0	0	0	0	0	0	0	0	0	0	0
1880	1.69	1	0	46	60	16990	1	1	0	36	26	0	0	0	0	1095	0	0	8	0	0	0	0	0	0	0	0	0	0	0	2	0	0	0	26	0	0	0	0	0	0	0	0	0	0	0	0	0	0
1881	8.16	1	0	59	64	12040	1	1	0	53	37	1	0	0	0	1095	0	0	11	1	0	0	0	0	0	0	0	0	0	0	1	0	0	1	37	0	0	0	0	0	0	1	0	0	1	0	0	0	0
1882	1.11	1	1	50	94	22990	0	2	0	28	21	0	0	0	0	1095	0	0	2	0	0	0	0	0	0	0	0	0	0	0	3	0	0	0	21	0	0	0	0	0	0	0	0	0	0	0	0	0	0
1883	0.65	1	1	65	83	22030	0	1	0	31	10	0	0	0	0	1095	0	0	3	1	0	1	0	0	0	0	0	1	0	0	3	2	1	1	10	0	0	0	0	0	0	0	0	0	0	0	0	0	1
1884	0.37	1	0	24	50	16030	0	1	0	43	39	0	0	0	0	1095	0	0	4	0	0	0	0	0	0	0	0	0	0	0	2	0	0	0	39	0	0	0	0	0	0	0	0	0	0	0	0	0	0
1885	7.35	1	0	58	26	10020	0	1	0	64	57	0	0	0	1	1040	0	0	8	0	0	0	0	1	0	0	0	0	0	0	2	1	0	0	57	0	1	0	0	0	1	0	0	0	1	0	0	0	0
1886	2.25	1	0	79	41	13030	3	2	1	62	42	0	0	1	1	609	0	0	6	0	0	0	0	0	0	0	0	0	0	0	2	0	0	0	42	0	0	0	0	0	0	0	0	0	0	0	0	0	0
1887	5.23	1	1	68	83	22030	1	1	0	44	26	1	0	0	0	1095	0	0	8	1	0	1	0	1	0	0	0	0	0	0	3	2	0	1	26	1	0	0	0	0	0	0	0	0	0	0	0	0	1
1888	1.65	1	0	53	30	15020	0	1	1	15	8	0	0	1	0	1095	0	0	2	0	0	1	0	0	0	0	0	0	0	1	1	2	0	0	8	0	0	0	0	0	1	0	0	0	0	0	1	0	1
1889	0.6	1	0	63	61	11990	1	2	0	31		0	0	0	1	81	0	0	3	0	0	0	0	0	0	0	0	0	1	0	5	1	0	0	20	0	0	0	0	0	0	0	0	0	0	1	0	0	0
1890	1.13	1	0	48	52	12050	0	2	0	28	15	0	0	0	0	1095	0	0	2	0	0	0	0	0	0	0	0	0	0	0	2	0	0	0	15	0	1	0	0	0	0	0	0	0	1	0	0	0	0
1891	6.85	0	1	74	71	20040	1	1	2	43	18	1	0	1	0	1095	0	0	11	1	1	1	1	1	0	0	0	0	0	0	3	4	0	1	18	1	0	0	0	0	1	0	0	0	1	0	0	1	1
1892	0.6	1	0	31	60	18010	0	1	3	23	10	0	0	1	0	1095	0	0	4	0	0	0	0	0	0	0	0	0	0	0	2	0	0	0	10	0	0	0	0	0	0	0	0	0	1	0	0	0	0
1893	1.3	1	0	73	52	12050	1	1	0	34	13	0	0	0	0	1095	0	0	6	1	0	1	0	0	0	0	0	0	0	0	2	1	0	1	13	0	0	0	0	1	1	0	0	0	1	0	0	0	1
1894	3.74	1	0	63	60	16990	0	1	0	32	20	1	0	0	0	1095	0		6	0	0	0	0	0	0	0	0	0		0	4	0	0	0	20	0	0	0	0	0	0	0	1	0	0	0	0	0	0
1895	2.97	1	1	55	91	21990	0	2	0	28	21	0	0	0	0	1095	0	0	3	0	0	0	0	0	0	0	0	0	0	0	3	0	0	0	21	0	0	0	0	1	0	0	0	0	0	0	0	0	0
1896	4.74	1	1	76	81	22060	0	1	1	52	26	0	0	1	0	1095	0	0	9	1	0	1	0	0	0	0	0	0	0	1	3	2	0	1	26	1	0	0	0	0	1	0	0	0	1	0	1	0	1
1897	0.55	1	1	38	91	21010	0	2	1	13	13	0	0	1	0	1095	0	0	3	0	0	0	0	0	0	0	0	0	0	0	3	0	0	0	13	0	0	0	0	1	0	0	0	0	0	0	0	0	0
1898	2.07	1	0	87	26	10020	1	1	0	43	19	0	0	0	0	1095	0	0	5	0	0	1	0	0	0	0	0	0	0	1	2	2	0	0	19	0	0	0	0	0	0	0	0	0	0	0	1	0	1
1899	1.77	1	0	67	60	18010	0	1	3	53	22	1	1	1	0	1095	0	0	12	1	0	0	0	0	0	0	0	0	0	0	2	0	0	1	22	0	0	0	0	0	0	0	0	0	0	0	0	0	0
1900	5.58	1	1	79	94	22070	3	1	0	40	24	0	0	0	1	740	0	0	7	1	0	0	0	0	0	0	0	0	0	0	3	0	0	1	24	1	1	0	0	0	0	1	0	0	0	0	0	0	0
1901	9.77	1	0	73	25	14010	1	1	0	33	18	1	0	0	0	1095	0	0	8	1	0	1	0	0	0	0	0	0	0	1	2	2	0	1	18	0	1	0	0	0	1	1	0	0	1	0	1	0	1
1902	0.97	0	1	81	71	20040	0	1	0	25	7	0	0	0	0	1095	0	0	6	1	0	0	0	0	0	0	0	0	0	0	3	0	0	1	7	1	0	0	0	0	0	0	0	0	0	0	0	0	0
1903	8.06	1	0	76	62	13040	1	2	0	46	30	1	0	0	0	1095	0	0	8	1	0	1	0	0	0	0	0	0	0	0	4	1	0	1	30	0	0	0	0	0	0	1	0	0	1	0	0	0	1
1904	1.62	1	1	44	80	22040	0	1	0	24	17	0	0	0	0	1095	0	0	3	0	0	0	0	0	0	0	0	0	0	0	3	0	0	0	17	0	0	0	0	0	0	0	0	1	0	0	0	0	0
1905	18.33	1	0	33	25	14010	0	2	3	34	11	1	1	1	0	1095	0	0	15	1	0	0	0	0	0	0	0	0	0	0	2	0	1	1	11	0	1	0	0	1	0	0	0	0	0	0	0	0	0
1906	4.96	1	0	21	40	13070	0	2	0	13	13	0	0	0	0	1095	0	0	5	1	0	0	0	0	0	0	0	0		0	1	0	0	1	13	0	0	0	0	0	0	1	0	0	0	0	0	0	0
1907	7.58	1	1	52	80	22040	1	2	1	37	24	1	0	1	1	110	0	0	11	1	0	0	0	0	0	1	0	0	0	0	3	1	0	1	24	0	1	0	1	0	0	0	0	0	0	0	0	0	0
1908	2.19	1	0	59	17	11030	0	1	0	29	22	0	0	0	0	1095	0	0	4	0	1	0	0	0	0	0	0	0	0	0	1	1	0	0	22	0	0	0	0	1	0	0	0	0	0	0	0	1	0
1909	1.68	1	0	85	16	11060	2	2	0	61	37	1	0	0	0	1095	0	0	14	1	0	1	0	0	0	0	0	1	0	0	4	2	0	1	37	0	0	0	0	0	0	0	0	0	1	0	0	0	1
1910	1.52	1	0	20	14	11020	3	1	1	23	19	1	0	1	0	1095	0	0	5	0	0	0	0	0	0	0	0	0	0	0	5	0	0	0	19	0	0	0	0	0	0	0	0	0	0	0	0	0	0
1911	1.86	1	1	61	71	20010	0	1	1	43	31	0	0	1	0	1095	0	0	11	1	0	0	0	0	0	0	0	0	0	0	3	0	0	1	31	1	1	0	0	0	0	0	0	0	0	0	0	0	0
1912	4.48	1	0	46	26	10020	0	1	1	58	48	0	0	1	0	1095	0	0	9	1	0	0	0	0	0	0	0	0	0	0	2	0	0	1	48	0	0	0	0	0	0	0	0	0	0	0	0	0	0
1913	1.28	1	0	72	64	12990	1	1	0	34	13	0	0	0	1	736	0	0	4	0	1	1	0	0	0	0	0	0	0	0	2	2	0	0	13	0	0	0	0	0	1	0	0	0	1	0	0	1	1
1914	0.97	1	0	43	0	19010	0	2	0	27	20	0	0	0	0	1095	0	0	5	1	0	0	0	0	0	0	0	0	0	0	3	0	0	1	20	1	0	0	0	0	0	0	0	0	0	0	0	0	0
1915	1.97	0	1	86	740	20030	1	1	0	32	14	0	0	0	0	1095	0	0	8	1	0	1	0	1	0	0	0	0	0	0	3	2	0	1	14	0	0	0	0	0	0	0	0	0	1	0	0	0	1
1916	1.95	1	0	65	30	15020	0	2	0	27	15	0	0	0	0	1095	0	0	6	1	0	1	0	0	0	0	0	0	0	1	2	2	0	1	15	0	0	0	0	0	1	1	0	0	1	0	1	0	1
1917	1.35	1	1	45	730	24020	0	1	0	27	17	0	0	0	0	1095	0	0	3	0	0	0	0	0	0	0	0	0	0	0	3	0	0	0	17	0	0	0	0	0	0	1	0	0	0	0	0	0	0
1918	5.52	1	0	70	26	10020	0	1	0	68	53	0	0	0	0	1095	0	0	10	1	0	1	0	0	0	0	0	0	0	0	2	1	0	1	53	0	1	0	0	0	0	0	0	0	0	0	0	0	1
1919	0.82	1	1	86	94	22990	1	2	0	52	24	0	0	0	0	1095	0	0	7	1	0	1	1	1	0	0	0	1	0	1	3	5	0	1	24	0	0	0	0	0	0	0	0	0	1	0	1	0	1
1920	0.96	1	0	72	60	18010	1	1	3	33	6	0	1	1	0	1095	0	0	7	0	0	1	0	1	0	0	0	0	0	0	2	2	1	0	6	0	0	0	0	0	0	0	0	0	1	0	0	0	1
1921	3.03	1	0	76	26	10020	1	1	1	66	37	0	0	1	0	1095	0	0	8	1	1	0	0	0	0	0	0	0	0	0	1	1	0	1	37	1	1	0	0	0	0	0	0	1	0	0	0	1	0
1922	1.25	1	0	70	60	18010	0	2	3	42	10	0	1	1	0	1095	0	0	6	0	0	1	0	0	0	0	0	0	0	0	4	1	0	0	10	0	0	0	0	0	0	0	1	0	1	0	0	0	1
1923	13.06	1	0	37	30	15020	0	1	0	8	8	0	0	0	1	33	0	0	8	1	0	0	0	0	0	0	0	0	0	0	2	0	0	1	8	0	0	0	0	0	0	1	0	0	0	0	0	0	0
1924	0.82	1	0	70	0	19010	3	1	0	42	24	1	0	0	1	223	0	0	3	0	0	1	0	0	0	0	0	0	1	0	1	2	0	0	24	1	1	0	0	0	0	0	0	0	1	1	0	0	1
1925	3.84	1	0	64	60	18010	1	1	3	41	13	1	1	1	0	1095	0	0	7	1	1	1	1	1	0	0	0	1	0	1	2	6	0	0	13	0	0	0	0	0	1	0	1	0	1	0	1	1	1
1926	4.94	0	1	84	740	20035	1	2	1	31	13	0	0	1	0	1095	0	0	6	1	0	1	0	1	0	0	0	0	0	1	3	3	0	1	13	0	0	0	0	0	1	0	0	0	1	0	1	0	1
1927	5.71	1	1	80	91	21010	0	1	2	55	28	1	0	1	0	1095	0	0	10	1	0	1	0	0	0	0	0	0	0	0	3	1	0	1	28	1	0	0	0	0	0	0	0	0	0	0	0	0	1
1928	7.95	1	0	61	64	12040	0	1	2	25	13	0	0	1	0	1095	0	0	5	0	0	0	0	0	0	0	0	0	0	0	1	0	0	0	13	0	0	0	0	0	0	0	0	0	1	0	0	0	0
1929	0.87	1	0	78	63	10990	0	1	0	39	23	0	0	0	0	1095	0		7	1	0	0	0	0	0	0	0	0	1	0	1	1	0	1	23	1	0	0	0	0	0	0	0	0	1	1	0	0	0
1930	0.51	1	0	40	50	16030	0	2	0	25	18	0	0	0	0	1095	0	0	3	0	0	0	0	0	0	0	0	0	0	0	2	0	0	0	18	0	0	0	0	1	0	0	0	0	0	0	0	0	0
1931	2.81	1	0	66	0	17990	1	1	0	63	48	0	0	0	1	218	0	0	11	1	1	1	0	0	0	0	0	0	1	0	4	3	0	1	48	0	0	0	0	0	0	1	0	0	0	1	0	1	1
1932	1.82	1	0	33	61	11090	0	1	1	27	27	0	0	1	0	1095	0	0	7	1	0	0	0	0	0	0	0	0	0	0	2	0	0	1	27	0	0	0	0	0	0	0	0	0	0	0	0	0	0
1933	2.01	0	1	72	71	20040	1	1	0	17	2	0	0	0	0	1095	0	0	5	1	0	1	0	0	0	0	0	0	0	0	3	1	0	1	2	0	0	0	0	0	1	0	0	0	0	0	0	0	1
1934	0.47	1	0	33	0	19010	0	1	0	48	48	0	0	0	1	529	0	0	8	0	0	0	0	0	0	0	0	0	0	0	2	0	0	0	48	0	0	0	0	0	0	0	0	0	0	0	0	0	0
1935	10.57	1	0	68	83	22010	1	2	2	52	37	0	0	1	0	1095	0	0	10	1	0	0	0	0	0	0	0	0	0	0	3	0	0	1	37	1	1	0	0	0	0	0	0	0	1	0	0	0	0
1936	2.06	1	0	64	60	16990	2	2	0	32	20	0	0	0	0	1095	0	0	4	0	0	1	0	0	0	0	0	0	0	0	2	1	0	0	20	0	0	0	0	0	0	1	1	0	0	0	0	0	1
1937	4.14	1	0	72	22	10040	1	2	1	28	13	0	0	1	0	1095	0	0	5	1	0	0	0	0	0	0	0	0	0	0	1	0	0	0	13	0	0	0	0	0	0	0	0	0	1	0	0	0	0
1938	1.69	1	0	79	62	13040	2	2	0	44	28	0	0	0	1	920	0	0	4	0	0	1	0	0	0	0	1	0	0	0	2	2	0	0	28	0	0	0	0	0	0	0	0	0	1	0	0	0	1
1939	0.61	1	0	57	22	10040	0	2	0	31	24	0	0	0	0	1095	0	0	5	0	0	0	0	0	0	0	0	0	0	0	2	0	0	0	24	0	0	0	0	0	0	0	0	0	1	0	0	0	0
1940	0.45	1	0	75	31	15010	0	1	0	26	10	0	0	0	1	66	0	0	3	0	0	1	0	0	0	0	0	0	0	1	2	2	0	0	10	0	1	0	0	0	0	1	0	0	0	0	1	0	1
1941	2.16	1	0	30	30	15020	0	1	1	21	18	0	0	1	0	1095	0	0	5	1	0	0	0	0	0	0	0	0	0	0	2	0	0	1	18	1	0	0	0	0	0	1	0	0	0	0	0	0	0
1942	3.99	1	1	30	730	24020	0	1	0	29	26	0	0	0	0	1095	0	0	7	1	0	0	0	0	0	0	0	0	0	0	3	0	0	1	26	1	1	0	0	0	0	1	0	0	0	0	0	0	0
1943	3.82	0	1	68	740	20035	2	1	0	17	5	0	0	0	0	1095	0		7	1	0	0	0	1	0	0	0	0	0	0	3	1	0	1	5	1	1	0	0	0	0	0	0	0	1	0	0	0	0
1944	7.29	1	0	19	30	15020	0	1	0	10	10	1	0	0	0	1095	0	0	5	1	0	0	0	0	0	0	0	0	0	0	2	0	0	0	10	0	0	0	0	0	0	1	0	0	0	0	0	0	0
1945	1.65	1	0	35	30	15020	0	2	0	14	14	0	0	0	0	1095	0	0	2	0	0	0	0	0	0	0	0	0	0	0	2	0	0	0	14	0	0	0	0	0	0	1	0	0	0	0	0	0	0
1946	5.78	1	0	51	64	12040	0	1	0	26	19	0	0	0	0	1095	0		8	1	0	1	0	0	0	0	0	0		0	1	1	0	1	19	1	1	0	0	1	1	1	0	0	0	0	0	0	1
1947	5.68	0	1	75	740	20025	0	1	0	31	15	0	0	0	0	1095	0	0	8	1	1	0	1	0	0	0	0	0	0	0	3	2	0	1	15	1	0	0	0	0	1	1	0	0	0	0	0	1	0
1948	2.81	1	1	75	72	20050	0	1	0	29	13	0	0	0	0	1095	0	0	7	1	0	1	1	0	1	0	0	0	0	0	3	3	0	1	13	1	1	0	0	1	1	1	0	0	0	0	0	0	1
1949	3.63	0	1	85	740	20030	0	1	2	28	7	0	0	1	0	1095	0	0	8	1	1	1	0	0	0	0	0	0	0	0	3	2	0	1	7	1	0	0	0	0	0	0	0	0	1	0	0	1	1
1950	2.96	0	1	85	740	20025	1	1	0	33	12	0	0	0	0	1095	0	0	10	1	0	1	0	0	1	0	0	0	0	0	3	2	0	1	12	0	0	0	0	0	1	0	0	0	0	0	0	0	1
1951	9.07	1	0	59	26	10020	0	2	1	62	46	0	0	1	0	1095	0	0	10	1	0	0	0	0	0	0	0	0	0	0	2	0	0	1	46	0	0	0	0	0	0	0	0	0	0	0	0	0	0
1952	15.05	1	0	75	27	10010	1	1	3	63	24	0	1	1	0	1095	0	0	16	1	0	0	0	0	0	0	0	0	0	0	4	0	0	1	24	0	1	1	0	0	0	0	0	0	1	0	0	0	0
1953	3.1	0	1	72	71	20040	1	1	1	28	9	0	0	1	0	1095	0	0	8	1	1	1	1	0	0	0	0	0	0	0	3	3	0	1	9	1	0	0	0	0	1	0	0	0	1	0	0	1	1
1954	0.11	1	0	34	30	15020	0	1	3	17	6	0	0	1	0	1095	0	0	5	0	0	0	0	0	0	0	0	0	0	0	2	0	0	0	6	0	0	0	0	0	0	1	0	0	0	0	0	0	0
1955	0.8	1	1	66	91	21030	0	1	0	41	29	0	0	0	1	39	0	0	3	0	0	1	0	0	0	0	0	0	1	1	3	3	0	0	29	0	0	0	0	1	1	0	0	0	1	1	1	0	1
1956	9.78	1	0	67	60	18010	1	1	3	67	29	1	1	1	1	80	0	0	13	1	0	1	0	0	0	0	0	0	1	1	1	3	0	1	29	0	0	0	0	0	0	0	0	0	0	1	1	0	1
1957	1.64	1	0	61	51	16020	0	1	1	39	18	0	0	1	0	1095	0	0	6	1	0	1	0	0	0	0	0	0	0	1	2	2	0	1	18	0	0	0	0	0	0	0	0	0	0	0	1	0	1
1958	3.23	1	1	39	90	26990	0	2	0	23	20	0	0	0	0	1095	0	0	4	0	0	0	0	0	0	0	0	0	0	0	3	0	0	0	20	0	0	0	0	0	0	0	0	0	0	0	0	0	0
1959	1.05	1	1	76	81	22060	1	2	0	40	24	0	0	0	1	473	0	0	6	1	0	0	0	0	0	0	0	0	1	0	3	1	0	1	24	1	1	0	0	0	0	0	0	0	1	1	0	0	0
1960	1.92	1	0	30	16	11060	0	2	0	6	6	0	0	0	0	1095	0	0	2	0	0	0	0	0	0	0	0	0	0	0	4	0	0	0	6	0	0	0	0	0	0	0	0	0	0	0	0	0	0
1961	0.89	1	0	57	15	11080	3	1	0	24	14	0	0	0	0	1095	0	0	4	0	0	1	0	0	0	0	0	0	0	0	4	1	0	0	14	0	1	0	0	0	1	1	0	0	0	0	0	0	1
1962	5.86	1	1	88	71	20010	2	1	2	34	13	0	0	1	0	1095	0	0	7	1	0	1	1	0	0	0	0	1	0	0	3	3	0	1	13	0	0	0	0	1	0	0	0	0	1	0	0	0	1
1963	2.72	1	0	22	16	11060	2	1	0	14	11	1	0	0	0	1095	0	0	5	1	0	0	0	0	0	0	0	0	0	0	4	0	0	1	11	0	0	0	0	0	0	0	0	0	0	0	0	0	0
1964	14.86	1	1	66	71	20010	0	1	3	51	33	0	1	1	0	1095	0	0	16	1	0	1	0	0	0	0	0	0	0	1	3	2	0	1	33	1	0	0	0	0	0	1	0	1	1	0	1	0	1
1965	3.56	1	1	57	83	22010	0	2	1	33	22	1	0	1	0	1095	0	0	6	1	0	1	0	0	0	0	0	0	0	1	3	2	0	1	22	1	1	0	0	0	0	1	0	0	0	0	1	0	1
1966	42.96	1	0	81	16	11060	1	1	0	54	27	1	0	0	1	84	0	0	11	1	1	0	0	0	0	0	0	0	0	0	4	1	0	1	27	1	1	0	0	0	0	0	0	0	0	0	0	1	0
1967	2.02	1	0	79	27	10010	1	2	0	59	40	0	0	0	0	1095	0	0	11	1	0	1	1	0	0	0	0	0	0	0	2	2	0	1	40	0	1	0	0	0	0	0	0	0	1	0	0	0	1
1968	17.1	1	1	84	72	20990	1	1	0	51	27	1	0	0	1	42	0	0	11	1	0	1	0	0	0	0	0	1	0	1	3	3	0	1	27	1	0	0	0	0	0	1	0	0	1	0	1	0	1
1969	4.8	1	0	49	13	11040	3	2	1	46	30	0	0	1	0	1095	0	0	8	0	0	1	0	0	0	0	0	0	0	0	2	1	0	0	30	0	0	0	0	0	0	0	0	0	1	0	0	0	1
1970	9.72	1	0	60	16	11060	0	1	1	42	21	1	0	1	0	1095	0	0	6	0	1	1	0	0	0	0	0	0	0	1	2	3	0	0	21	1	0	0	0	0	1	0	0	0	0	0	1	1	1
1971	6.03	1	1	71	83	22010	0	2	2	49	22	1	0	1	0	1095	0	0	8	1	0	1	0	0	0	0	0	0	0	0	3	1	0	1	22	1	1	0	0	0	0	0	0	0	0	0	0	0	1
1972	3.72	0	1	64	740	20025	1	1	2	19	7	0	0	1	0	1095	0	0	5	1	0	1	0	0	0	0	0	0	0	0	3	1	0	1	7	0	0	0	0	0	1	1	0	0	1	0	0	0	1
1973	4.36	1	1	79	72	20990	1	1	1	64	22	0	0	1	1	47	0	0	11	1	0	0	0	1	0	0	0	1	0	0	3	2	0	1	22	1	1	1	0	0	1	0	0	0	1	0	0	0	0
1974	3.34	1	0	88	22	10040	3	2	1	66	35	0	0	1	0	1095	0	0	11	1	0	0	0	0	0	0	0	1	0	0	4	1	0	1	35	0	0	0	0	0	0	0	0	0	1	0	0	0	0
1975	2.05	1	0	78	52	12050	0	1	0	51	35	0	0	0	0	1095	0	0	9	1	1	0	0	0	0	0	0	0	0	0	4	1	0	1	35	1	1	0	0	0	0	0	0	0	0	0	0	1	0
1976	2.08	0	0	51	60	14020	0	1	1	31	18	1	0	1	0	1095	0	0	6	1	0	1	0	0	0	0	0	0	0	0	2	1	0	1	18	1	0	0	0	0	0	0	0	0	0	0	0	0	1
1977	6.81	1	0	76	24	10065	2	1	0	31	15	0	0	0	1	165	0	0	7	1	1	1	0	0	0	0	0	0	0	0	4	2	0	1	15	1	0	0	0	0	1	0	0	0	1	0	0	1	1
1978	1.11	1	1	63	740	20025	0	1	0	32	20	0	0	0	0	1095	0	0	6	0	0	0	0	0	0	0	0	0	0	0	3	0	0	0	20	1	0	0	0	0	0	0	0	0	1	0	0	0	0
1979	3.93	0	1	77	740	20025	0	1	1	44	21	0	0	1	0	1095	0	0	7	1	1	1	0	0	0	0	0	0	0	0	3	2	0	1	21	1	0	0	0	0	1	0	0	0	0	0	0	1	1
1980	0.77	1	1	82	72	20020	1	2	1	49	24	0	0	1	0	1095	0	0	5	0	0	1	0	0	0	0	1	0	0	0	3	2	0	0	24	1	0	0	0	0	1	1	0	0	0	0	0	0	1
1981	3.5	1	0	35	64	12990	0	1	0	6	6	0	0	0	0	1095	0	0	2	0	0	0	0	0	0	0	0	0	0	0	1	0	0	0	6	0	0	0	0	1	0	0	0	0	1	0	0	0	0
1982	1.89	0	1	72	740	20030	1	2	0	23	5	0	0	0	0	1095	0	0	7	1	0	0	0	0	0	0	0	0	0	0	3	0	0	1	5	1	0	0	0	0	0	0	0	0	0	0	0	0	0
1983	4.7	1	0	83	16	11060	2	1	1	77	50	0	0	1	0	1095	0	0	12	1	0	1	0	0	0	0	0	0	0	1	2	2	0	1	50	0	0	0	0	0	1	0	0	0	1	0	1	0	1
1984	3.81	1	1	69	71	20010	1	1	1	38	17	0	0	1	0	1095	0	0	4	0	0	1	0	0	0	0	0	0	0	1	3	2	0	0	17	1	0	0	0	0	1	1	0	0	0	0	1	0	1
1985	1.32	1	1	39	90	26990	0	2	0	29	26	0	0	0	0	1095	0	0	9	1	0	0	0	0	0	0	0	0	0	0	3	0	0	1	26	1	1	0	0	0	0	0	0	1	0	0	0	0	0
1986	2.01	1	0	75	60	18010	1	1	0	45	17	0	0	0	0	1095	0	0	6	0	1	0	0	0	0	0	0	0	0	0	1	1	0	0	17	0	0	0	0	0	0	0	0	0	0	0	0	1	0
1987	1.66	1	1	69	83	22010	0	2	0	35	23	0	0	0	0	1095	0	0	3	1	0	0	0	0	0	0	0	0	0	0	3	0	0	1	23	1	0	0	0	0	0	1	0	0	0	0	0	0	0
1988	9.95	0	0	65	40	13070	2	2	0	58	46	0	0	0	0	1095	0	0	9	1	0	1	0	0	0	0	0	0	0	0	2	1	0	1	46	0	0	0	0	0	1	0	0	0	1	0	0	0	1
1989	0.62	1	0	43	40	13070	0	1	0	26	19	0	0	0	0	1095	0	0	6	1	0	0	0	0	0	0	0	0	0	0	2	0	0	1	19	0	0	0	0	0	0	1	0	0	0	0	0	0	0
1990	0.66	1	0	76	60	18010	2	1	3	35	6	0	0	1	1	392	0	0	6	0	0	0	0	0	0	0	0	0	0	0	2	0	0	0	6	0	0	0	0	0	0	0	1	0	0	0	0	0	0
1991	1.07	1	0	77	40	13070	2	1	0	38	19	0	0	0	0	1095	0	0	7	0	0	1	0	0	0	0	0	0	0	0	2	1	0	0	19	1	1	0	0	0	0	1	0	0	0	0	0	0	1
1992	0.91	1	0	50	25	14010	0	1	0	20	13	0	0	0	0	1095	0	0	3	1	0	0	0	0	0	0	0	0	0	1	1	1	0	1	13	0	1	0	0	0	0	0	0	0	0	0	1	0	0
1993	1.37	1	1	73	83	22010	1	2	0	47	29	0	0	0	1	155	0	0	7	1	0	0	0	0	0	0	0	0	1	0	3	1	0	1	29	0	0	0	0	0	0	1	0	0	1	1	0	0	0
1994	0.83	1	1	50	94	22990	0	2	0	22	15	0	0	0	0	1095	0	0	5	1	0	0	0	0	0	0	0	0	0	0	3	0	0	1	15	1	0	0	0	1	0	1	0	0	0	0	0	0	0
1995	2.57	1	0	48	26	10020	0	2	0	64	51	0	0	0	0	1095	0	0	11	1	0	0	0	0	0	0	0	0	0		2	0	0	1	51	0	0	1	0	0	0	0	0	0	0	0	0	0	0
1996	3.91	1	1	33	94	22990	0	2	3	44	35	1	1	1	0	1095	0	0	10	1	0	0	0	0	0	0	0	0	0	0	3	0	0	1	35	1	1	0	0	0	0	0	0	0	0	0	0	0	0
1997	2.04	1	0	81	52	12050	1	1	0	43	12	0	0	0	0	1095	0	0	9	1	0	1	0	1	0	0	0	1	0	0	1	3	1	1	12	0	1	0	0	0	1	0	0	0	1	0	0	0	1
1998	29.1	1	0	49	64	12020	0	1	3	72	59	1	1	1	0	1095	0	0	18	1	0	1	0	0	0	0	0	0	0	0	3	1	0	0	59	1	1	1	1	1	0	0	0	0	1	0	0	0	1
1999	1.03	1	0	46	52	12050	1	1	0	32	19	0	0	0	1	718	0	0	6	0	0	0	0	0	0	0	0	0	0	0	2	0	0	0	19	0	0	0	1	0	0	0	0	0	0	0	0	0	0
[truncated: 337 more rows]
[truncated: 10 more columns]

## Sheet: Taulukko2
SN
ICU_length_of_stay
Emergency_ADM
Operative_ADM
Age
APACHE_II_diagnosis_group
APACHE_diagnosis
Functional_performance
Gender
KDIGO_FINAL_STAGE
SAPS_points_24
SAPS_wo_age_and_renal_080113
SEVERE_SEPSIS
RRT_for_AKI
KDIGO_AKI
DEAD_3years
DAYS_ALIVE_from_ADM_at_3y
TX_any
AIDS
SOFA_MAX_SCORE
VASOACTIVES
COPD
HTA
ASO
HEART_FAILURE
THROMBOTIC_dis
CHR_liver_failure
RHEUMATOID_dis
CKD
MALIGNANCY
DM
ADMITTED_from_1to5
NO_of_COMORB_031115
ESRD_at_3y
VASOACTIVES_D0
SAPS_wo_age_and_renal_imput
PRE_ICU_synth_COLLOIDS
PRE_ICU_hypot
PRE_ICU_lowoutput
PRE_ICU_liverf
PRE_ICU_NSAID
PRE_ICU_ACE
PRE_ICU_RADIO
PRE_ICU_RHAB
PRE_ICU_mass_transf
PRE_ICU_DIUR
MALIGNANCY_any_sysmis0
DIAB_sysmis0
COPD_sysmis0
HTA_sysmis0
ASO_sysmis0
HF_sysmis0
THROMB_sysmis0
CHRLIVER_sysmis0
RHEUMATIC_sysmis0
CKD_sysmis0
FUNCTIONAL_PERF_m0
Mechanical_ventilation
PROPENSITY_for_AKI
MATCHES
